# Supplementary material for: Multilocus sequence typing of clinical Borreliella afzelii strains: population structure and differential ability to disseminate in humans
Source: Parasit Vectors. 2018 Jun 28;11:374. doi: 10.1186/s13071-018-2938-x (PMC6027761; doi:10.1186/s13071-018-2938-x)
Supplement: Supplementary file 1 — Database 1. Detailed information relating to strains included in this study. All strains are listed, including those typed for this study, those extracted from the online database, and those sequenced by Coipan et al. [15]. Information is provided on the geographical origin, the clinical symptom, and sequence data relating to each strain. A list featuring the countries where each ST was identified is also available. (XLSX 103 kb) [file 13071_2018_2938_MOESM1_ESM.xlsx]

## Sheet: Strains extracted from database
id	isolate	country	continent	region	state	species	year	source	detailed_source	collector	latitude	longitude	clpA	clpX	nifS	pepX	pyrG	recG	rplB	uvrA	ST (MLST)
139	PKo	Germany	Europe	Munich	Bavaria	Borrelia afzelii	1984	human	EM	B. Wilske			36	24	23	29	20	28	23	29	71
140	IBS-11	France	Europe	Alsace		Borrelia afzelii	2002	human	EM	B.Jaulhac			35	24	24	30	21	27	23	28	72
141	IBS-12	France	Europe	Alsace		Borrelia afzelii	2002	human	EM	B.Jaulhac			37	24	24	31	22	29	23	29	73
143	IBS-13	France	Europe	Alsace		Borrelia afzelii	2004	human	ACA	B.Jaulhac			36	24	23	31	23	30	23	30	75
1546	68_12	Slovenia	Europe	Lubljana		Borrelia afzelii	2012	human	CSF	Eva Ružić-Sabljić	46.0511	14.5051	114	24	23	89	96	27	23	28	539
1547	1580_99	Slovenia	Europe	Lubljana		Borrelia afzelii	1999	human	Skin (unspecified)	Eva Ružić-Sabljić	46.0511	14.5051	35	24	24	30	21	27	23	41	540
1548	1799_10	Slovenia	Europe	Lubljana		Borrelia afzelii	2010	human	Skin (unspecified)	Eva Ružić-Sabljić	46.0511	14.5051	109	94	23	34	24	29	99	28	541
1549	1394_12	Slovenia	Europe	Lubljana		Borrelia afzelii	2012	human	CSF	Eva Ružić-Sabljić	46.0511	14.5051	36	24	24	32	20	29	23	155	542
1550	27_11	Slovenia	Europe	Lubljana		Borrelia afzelii	2011	human	CSF	Eva Ružić-Sabljić	46.0511	14.5051	36	24	25	31	116	27	23	156	543
1551	640_12	Slovenia	Europe	Lubljana		Borrelia afzelii	2012	human	CSF	Eva Ružić-Sabljić	46.0511	14.5051	183	24	23	34	21	29	140	28	544
1556	1509/06	Slovenia	Europe	Lubljana		Borrelia afzelii	2006	human	Skin (unspecified)	Eva Ružić-Sabljić	46.0511	14.5051	39	24	22	35	96	27	23	156	552
1557	1907/13	Slovenia	Europe	Lubljana		Borrelia afzelii	2013	human	Skin (unspecified)	Eva Ružić-Sabljić	46.0511	14.5051	36	24	23	87	92	27	23	29	553
1558	941/08	Slovenia	Europe	Lubljana		Borrelia afzelii	2008	human	Skin (unspecified)	Eva Ružić-Sabljić	46.0511	14.5051	109	24	23	31	23	30	23	30	554
1559	2172/06	Slovenia	Europe	Lubljana		Borrelia afzelii	2006	human	Skin (unspecified)	Eva Ružić-Sabljić	46.0511	14.5051	36	24	23	86	166	29	24	29	555
1560	1618/95	Slovenia	Europe	Lubljana		Borrelia afzelii	1995	human	Skin (unspecified)	Eva Ružić-Sabljić	46.0511	14.5051	109	24	23	85	22	91	23	29	556
1561	1416/97	Slovenia	Europe	Lubljana		Borrelia afzelii	1997	human	Skin (unspecified)	Eva Ružić-Sabljić	46.0511	14.5051	109	94	23	34	21	29	99	28	557
1562	891/97	Slovenia	Europe	Lubljana		Borrelia afzelii	1997	human	Skin (unspecified)	Eva Ružić-Sabljić	46.0511	14.5051	109	94	23	34	21	29	99	28	557
1563	713/99	Slovenia	Europe	Lubljana		Borrelia afzelii	1999	human	Skin (unspecified)	Eva Ružić-Sabljić	46.0511	14.5051	109	94	23	34	21	29	99	28	557
1564	1205/99	Slovenia	Europe	Lubljana		Borrelia afzelii	1999	human	Skin (unspecified)	Eva Ružić-Sabljić	46.0511	14.5051	51	24	23	86	96	27	23	28	558
1565	2452/00	Slovenia	Europe	Lubljana		Borrelia afzelii	2000	human	Skin (unspecified)	Eva Ružić-Sabljić	46.0511	14.5051	36	24	23	86	20	27	22	28	559
1566	977/00	Slovenia	Europe	Lubljana		Borrelia afzelii	2000	human	Skin (unspecified)	Eva Ružić-Sabljić	46.0511	14.5051	36	94	23	34	21	29	99	28	560
1567	950/00	Slovenia	Europe	Lubljana		Borrelia afzelii	2000	human	Skin (unspecified)	Eva Ružić-Sabljić	46.0511	14.5051	36	24	23	89	96	27	23	28	561
1568	1593/00	Slovenia	Europe	Lubljana		Borrelia afzelii	2000	human	Skin (unspecified)	Eva Ružić-Sabljić	46.0511	14.5051	109	94	23	34	21	29	99	28	557
1569	2546/06	Slovenia	Europe	Lubljana		Borrelia afzelii	2006	human	Skin (unspecified)	Eva Ružić-Sabljić	46.0511	14.5051	36	24	23	29	20	30	23	29	562
1570	173/97	Slovenia	Europe	Lubljana		Borrelia afzelii	1997	human	Skin (unspecified)	Eva Ružić-Sabljić	46.0511	14.5051	109	24	24	85	90	91	24	30	563
1571	397/95	Slovenia	Europe	Lubljana		Borrelia afzelii	1995	human	Skin (unspecified)	Eva Ružić-Sabljić	46.0511	14.5051	39	24	24	31	98	29	23	29	564
1572	1079/97	Slovenia	Europe	Lubljana		Borrelia afzelii	1997	human	Skin (unspecified)	Eva Ružić-Sabljić	46.0511	14.5051	114	24	24	31	22	169	143	28	565
1573	1093/97	Slovenia	Europe	Lubljana		Borrelia afzelii	1997	human	Skin (unspecified)	Eva Ružić-Sabljić	46.0511	14.5051	39	24	24	31	22	29	23	29	479
1574	168/97	Slovenia	Europe	Lubljana		Borrelia afzelii	1997	human	Skin (unspecified)	Eva Ružić-Sabljić	46.0511	14.5051	39	24	24	31	22	29	140	29	566
1575	1186/98	Slovenia	Europe	Lubljana		Borrelia afzelii	1998	human	Skin (unspecified)	Eva Ružić-Sabljić	46.0511	14.5051	39	24	24	31	22	29	23	29	479
1576	1492/98	Slovenia	Europe	Lubljana		Borrelia afzelii	1998	human	Skin (unspecified)	Eva Ružić-Sabljić	46.0511	14.5051	36	24	24	31	20	92	23	159	567
1577	2038/00	Slovenia	Europe	Lubljana		Borrelia afzelii	2000	human	Skin (unspecified)	Eva Ružić-Sabljić	46.0511	14.5051	36	24	24	85	20	28	23	29	568
1578	767/04	Slovenia	Europe	Lubljana		Borrelia afzelii	2004	human	Skin (unspecified)	Eva Ružić-Sabljić	46.0511	14.5051	39	24	24	31	22	110	23	29	569
1579	1592/04	Slovenia	Europe	Lubljana		Borrelia afzelii	2004	human	Skin (unspecified)	Eva Ružić-Sabljić	46.0511	14.5051	37	24	24	31	98	92	23	28	570
1580	2197/09	Slovenia	Europe	Lubljana		Borrelia afzelii	2009	human	Skin (unspecified)	Eva Ružić-Sabljić	46.0511	14.5051	131	82	24	88	92	27	23	28	571
1581	1371/06	Slovenia	Europe	Lubljana		Borrelia afzelii	2006	human	Skin (unspecified)	Eva Ružić-Sabljić	46.0511	14.5051	36	24	25	31	116	29	23	28	572
1587	1064/12	Slovenia	Europe	Lubljana		Borrelia afzelii	2006	human	Skin (unspecified)	Eva Ružić-Sabljić	46.0511	14.5051	36	24	23	32	21	92	140	28	581
1588	1017/12	Slovenia	Europe	Lubljana		Borrelia afzelii	2012	human	Skin (unspecified)	Eva Ružić-Sabljić	46.0511	14.5051	109	94	23	32	21	29	99	28	582
1589	1296/12	Slovenia	Europe	Lubljana		Borrelia afzelii	2012	human	Skin (unspecified)	Eva Ružić-Sabljić	46.0511	14.5051	36	24	23	49	25	32	23	29	583
1590	1004/12	Slovenia	Europe	Lubljana		Borrelia afzelii	2012	human	Skin (unspecified)	Eva Ružić-Sabljić	46.0511	14.5051	36	24	23	49	25	32	23	29	583
1591	214/00	Slovenia	Europe	Lubljana		Borrelia afzelii	2000	human	Skin (unspecified)	Eva Ružić-Sabljić	46.0511	14.5051	36	150	24	35	117	172	23	28	587
1592	1723/01	Slovenia	Europe	Lubljana		Borrelia afzelii	2001	human	Skin (unspecified)	Eva Ružić-Sabljić	46.0511	14.5051	114	24	24	31	22	169	23	28	584
1593	2322/13	Slovenia	Europe	Lubljana		Borrelia afzelii	2013	human	Skin (unspecified)	Eva Ružić-Sabljić	46.0511	14.5051	35	23	22	32	20	52	23	28	585
1594	PObf	Germany	Europe	Bad Mergentheim		Borrelia afzelii	1998	human	EM	German National Reference Centre for Borrelia	49.4885	9.7704	36	24	23	29	20	28	23	29	71
1595	PMup	Germany	Europe	Gräfelfing	Bavaria	Borrelia afzelii	1989	human	EM	German National Reference Centre for Borrelia	48.1227	11.434	36	24	23	29	20	28	23	29	71
1596	PHa	Germany	Europe	Hannover		Borrelia afzelii	1992	human	CSF	German National Reference Centre for Borrelia	52.3758	9.732	36	24	23	29	20	28	23	29	71
1597	PBabu	Germany	Europe	Leverkusen		Borrelia afzelii	2001	human	Unknown	German National Reference Centre for Borrelia	51.0459	7.0192	36	24	23	29	20	28	23	29	71
1598	PAlt	Germany	Europe	Munich	Bavaria	Borrelia afzelii	1988	human	CSF	German National Reference Centre for Borrelia	48.1351	11.5819	36	24	23	29	20	28	23	29	71
1599	PBil	Germany	Europe	Munich	Bavaria	Borrelia afzelii	1988	human	EM	German National Reference Centre for Borrelia	48.1351	11.5819	36	24	23	29	20	28	23	29	71
1600	PBuh	Germany		Munich	Bavaria	Borrelia afzelii	1990	human	EM	German National Reference Centre for Borrelia	48.1351	11.5819	36	24	23	29	20	28	23	29	71
1601	PHam	Germany	Europe	Munich	Bavaria	Borrelia afzelii	1987	human	EM	German National Reference Centre for Borrelia	48.1351	11.5819	36	24	23	29	20	28	23	29	71
1602	PKl	Germany	Europe	Munich	Bavaria	Borrelia afzelii	1993	human	CSF	German National Reference Centre for Borrelia	48.1351	11.5819	36	24	23	29	20	28	23	29	71
1603	PLap	Germany	Europe	Munich	Bavaria	Borrelia afzelii	1988	human	CSF	German National Reference Centre for Borrelia	48.1351	11.5819	36	24	23	29	20	28	23	29	71
1604	PMo	Germany	Europe	Munich	Bavaria	Borrelia afzelii	1989	human	EM	German National Reference Centre for Borrelia	48.1351	11.5819	36	24	23	29	20	28	23	29	71
1605	PStb	Germany	Europe	Munich	Bavaria	Borrelia afzelii	1987	human	CSF	German National Reference Centre for Borrelia	48.1351	11.5819	36	24	23	29	20	28	23	29	71
1606	PStw	Germany	Europe	Munich	Bavaria	Borrelia afzelii	1994	human	CSF	German National Reference Centre for Borrelia	48.1351	11.5819	36	24	23	29	20	28	23	29	71
1607	PWes	Germany	Europe	Munich	Bavaria	Borrelia afzelii	1994	human	CSF	German National Reference Centre for Borrelia	48.1351	11.5819	36	24	23	29	20	28	23	29	71
1608	PKuk	Germany	Europe	Münster		Borrelia afzelii	1998	human	EM	German National Reference Centre for Borrelia	51.9606	7.6261	36	24	23	29	20	28	23	29	71
1609	PWo	Germany	Europe	Münster		Borrelia afzelii	1993	human	Morphea	German National Reference Centre for Borrelia	51.9606	7.6261	36	24	23	29	20	28	23	29	71
1610	PMel	Germany	Europe	Regensburg		Borrelia afzelii	1990	human	CSF	German National Reference Centre for Borrelia	49.0134	12.1016	36	24	23	29	20	28	23	29	71
1611	PKli	Germany	Europe	Munich	Bavaria	Borrelia afzelii	1991	human	EM	German National Reference Centre for Borrelia	48.1351	11.5819	35	24	24	30	21	27	23	28	72
1612	PWmi	Germany	Europe	Munich	Bavaria	Borrelia afzelii	1988	human	EM	German National Reference Centre for Borrelia	48.1351	11.5819	35	24	24	30	21	27	23	28	72
1613	PFoe	Germany	Europe	Munich	Bavaria	Borrelia afzelii	1991	human	EM	German National Reference Centre for Borrelia	48.1351	11.5819	36	24	23	31	23	30	23	30	75
1614	PMuc I	Germany	Europe	Munich	Bavaria	Borrelia afzelii	1987	human	ACA	German National Reference Centre for Borrelia	48.1351	11.5819	36	24	23	31	23	30	23	30	75
1615	PBas	Germany	Europe	Munich	Bavaria	Borrelia afzelii	1989	human	BL	German National Reference Centre for Borrelia	48.1351	11.5819	39	24	23	35	26	33	23	29	80
1616	PKe	Germany	Europe	Munich	Bavaria	Borrelia afzelii	1984	human	EM	German National Reference Centre for Borrelia	48.1351	11.5819	39	24	23	35	26	33	23	29	80
1618	PKk	Germany	Europe	Munich	Bavaria	Borrelia afzelii	1986	human	ACA	German National Reference Centre for Borrelia	48.1351	11.5819	39	24	24	31	22	92	23	28	171
1619	PKra	former Yugoslavia	Europe			Borrelia afzelii	1990	human	EM	German National Reference Centre for Borrelia			109	94	24	34	21	29	99	28	335
1620	PRec	Germany	Europe	Munich	Bavaria	Borrelia afzelii	1988	human	EM	German National Reference Centre for Borrelia	48.1351	11.5819	109	94	24	34	21	29	99	28	335
1621	PFri	Germany	Europe	Munich	Bavaria	Borrelia afzelii	1986	human	EM	German National Reference Centre for Borrelia	48.1351	11.5819	109	94	24	34	21	29	99	28	335
1622	PHac	Germany	Europe	Munich	Bavaria	Borrelia afzelii	1989	human	EM	German National Reference Centre for Borrelia	48.1351	11.5819	114	24	24	31	22	92	23	28	347
1623	PHak	Germany	Europe	Munich	Bavaria	Borrelia afzelii	1987	human	CSF	German National Reference Centre for Borrelia	48.1351	11.5819	114	24	24	31	22	92	23	28	347
1624	PKr	Germany	Europe	Munich	Bavaria	Borrelia afzelii	1992	human	CSF	German National Reference Centre for Borrelia	48.1351	11.5819	114	24	24	31	22	92	23	28	347
1625	PMul	Germany	Europe	Tubingen		Borrelia afzelii	1987	human	EM	German National Reference Centre for Borrelia	48.5216	9.0576	114	24	24	31	22	92	23	28	347
1626	PLan	Germany	Europe	Jena		Borrelia afzelii	1995	human	EM	German National Reference Centre for Borrelia	50.927	11.5892	36	24	23	31	20	28	23	29	348
1627	PWil	Germany	Europe	Munich	Bavaria	Borrelia afzelii	1987	human	EM	German National Reference Centre for Borrelia	48.1315	11.5819	51	24	23	86	85	27	23	28	349
1628	PJa	Germany	Europe	Münster		Borrelia afzelii	1994	human	EM	German National Reference Centre for Borrelia	51.9606	7.6261	36	24	23	29	23	28	23	29	353
1629	PWee	Germany	Europe	Bad Mergentheim		Borrelia afzelii	1994	human	CSF	German National Reference Centre for Borrelia	49.4885	9.7704	36	24	23	31	20	28	23	30	458
1630	PJe	Austria	Europe	Innsbruck		Borrelia afzelii	1992	human	CSF	German National Reference Centre for Borrelia	47.2692	11.4041	36	24	23	31	20	28	23	30	458
1631	PBo	Germany	Europe	Munich	Bavaria	Borrelia afzelii	1988	human	CSF	German National Reference Centre for Borrelia	48.1351	11.5819	36	24	23	31	20	28	23	30	458
1632	PKer	Germany	Europe	Regensburg	Bavaria	Borrelia afzelii	1992	human	EM	German National Reference Centre for Borrelia	49.0134	12.1016	36	24	23	31	20	28	23	30	458
1633	PWud I	Germany	Europe	Munich	Bavaria	Borrelia afzelii	1988	human	EM	German National Reference Centre for Borrelia	48.1351	11.5819	36	24	23	31	85	28	23	29	459
1634	PBoj	Poland	Europe	Warsaw		Borrelia afzelii	1989	human	CSF	German National Reference Centre for Borrelia			36	24	23	31	85	28	23	29	459
1635	PBra	Germany	Europe	Munich	Bavaria	Borrelia afzelii	1988	human	EM	German National Reference Centre for Borrelia	48.1351	11.5819	36	24	23	31	23	164	23	28	460
1636	PDeg	Germany	Europe	Dusseldorf		Borrelia afzelii	1991	human	EM	German National Reference Centre for Borrelia	51.2277	6.7734	37	24	24	32	22	29	23	28	461
1638	PSp	Germany	Europe	Garmisch	Bavaria	Borrelia afzelii	1993	human	Joint	German National Reference Centre for Borrelia	47.4916	11.0954	109	24	24	86	107	96	23	29	462
1640	PFes	Germany	Europe	Munich	Bavaria	Borrelia afzelii	1988	human	BL	German National Reference Centre for Borrelia	48.1351	11.5819	109	24	24	86	107	96	23	29	462
1641	PGa	Germany	Europe	Munich	Bavaria	Borrelia afzelii	1985	human	EM	German National Reference Centre for Borrelia	48.1351	11.5819	109	24	24	86	107	96	23	29	462
1643	PMer	Germany	Europe	Munich	Bavaria	Borrelia afzelii	1988	human	EM	German National Reference Centre for Borrelia	48.1351	11.5819	109	24	24	86	107	96	23	29	462
1644	PMes	Germany	Europe	Munich	Bavaria	Borrelia afzelii	1987	human	EM	German National Reference Centre for Borrelia	48.1351	11.5819	109	24	24	86	107	96	23	29	462
1645	PSpe	Germany	Europe	Munich	Bavaria	Borrelia afzelii	1986	human	CSF	German National Reference Centre for Borrelia	48.1351	11.5819	109	24	24	86	107	96	23	29	462
1646	PWoh	Germany	Europe	Berlin		Borrelia afzelii	1988	human	BL	German National Reference Centre for Borrelia	52.52	13.4049	38	24	25	32	90	29	24	28	463
1647	PHub	Germany	Europe	Munich	Bavaria	Borrelia afzelii	1987	human	EM	German National Reference Centre for Borrelia	48.1351	11.5819	38	24	25	32	90	29	24	28	463
1648	PLud	Germany	Europe	Munich	Bavaria	Borrelia afzelii	1988	human	ACA	German National Reference Centre for Borrelia	48.1351	11.5819	38	24	25	32	90	29	24	28	463
1649	PDrp	Germany	Europe	Nuremberg	Bavaria	Borrelia afzelii	1988	human	Sang	German National Reference Centre for Borrelia	49.452	11.0767	38	24	25	32	90	29	24	28	463
1650	PKau	Germany	Europe	Munich	Bavaria	Borrelia afzelii	1987	human	EM	German National Reference Centre for Borrelia	48.1351	11.5819	109	24	24	86	107	29	23	28	464
1651	PKla	Germany	Europe	Tubingen		Borrelia afzelii	1988	human	EM	German National Reference Centre for Borrelia	48.5216	9.0576	109	24	23	89	96	27	23	29	465
1652	PLam	Germany	Europe	Tubingen		Borrelia afzelii	1988	human	CSF	German National Reference Centre for Borrelia	48.5216	9.0576	109	24	23	89	96	27	23	29	465
1653	PKno	Germany	Europe	Munich	Bavaria	Borrelia afzelii	1988	human	EM	German National Reference Centre for Borrelia	48.1351	11.5819	36	24	24	85	96	91	24	29	466
1654	PLen	Germany	Europe	Tubingen		Borrelia afzelii	1988	human	EM	German National Reference Centre for Borrelia	48.5216	9.0576	109	24	23	89	96	27	23	28	467
1655	PMar	Germany	Europe	Münster		Borrelia afzelii	1992	human	EM	German National Reference Centre for Borrelia	51.9606	7.6261	181	24	25	32	90	29	24	28	468
1656	PMik	former Yugoslavia	Europe			Borrelia afzelii	1990	human	EM	German National Reference Centre for Borrelia			36	24	23	35	26	96	23	29	469
1657	PNad	Germany	Europe	Munich	Bavaria	Borrelia afzelii	1988	human	EM	German National Reference Centre for Borrelia	48.1351	11.5819	36	24	24	32	85	27	23	30	470
1658	PDoe	Germany	Europe	Munich	Bavaria	Borrelia afzelii	1997	human	EM	German National Reference Centre for Borrelia	48.1351	11.5819	36	24	132	32	118	30	23	28	471
1659	PMay	Germany	Europe	Kraichtal		Borrelia afzelii	1992	human	BL	German National Reference Centre for Borrelia	49.1241	8.7147	37	24	24	31	22	27	23	28	472
1660	PRe	Germany	Europe	Münster		Borrelia afzelii	1991	human	EM	German National Reference Centre for Borrelia	51.9606	7.6261	109	145	23	31	107	30	23	29	473
1661	PTha	Germany	Europe	Munich	Bavaria	Borrelia afzelii	1993	human	EM	German National Reference Centre for Borrelia	48.1351	11.5819	38	24	25	32	163	29	24	28	474
1662	PWi	Germany	Europe	Munich	Bavaria	Borrelia afzelii	1991	human	EM	German National Reference Centre for Borrelia	48.1315	11.5819	114	24	24	31	22	166	23	28	475
1663	PWima	Germany	Europe	Munich	Bavaria	Borrelia afzelii	1999	human	ACA	German National Reference Centre for Borrelia	48.1351	11.5819	109	24	24	85	22	91	24	29	476
1664	PFic	Germany	Europe	Munich	Bavaria	Borrelia afzelii	1990	human	BL	German National Reference Centre for Borrelia	48.1351	11.5819	35	23	22	32	20	165	23	28	477
1665	Psch	Germany	Europe	Munich	Bavaria	Borrelia afzelii	1986	human	EM	German National Reference Centre for Borrelia	48.1315	11.5819	35	23	22	32	20	165	23	28	477
1666	PSte	Germany	Europe	Münster		Borrelia afzelii	1992	human	EM	German National Reference Centre for Borrelia	48.1315	11.5819	36	24	23	32	20	28	23	29	478
1667	PTie	Germany	Europe	Ammerland	Lower Saxony	Borrelia afzelii	1988	human	EM	German National Reference Centre for Borrelia	53.2513	8.011	39	24	24	31	22	29	23	29	479
1668	PMom	Germany	Europe	Munich	Bavaria	Borrelia afzelii	1988	human	EM	German National Reference Centre for Borrelia	48.1351	11.5819	39	24	24	31	22	29	23	29	479
1669	PZi	Germany	Europe	Munich	Bavaria	Borrelia afzelii	1991	human	EM	German National Reference Centre for Borrelia	48.1351	11.5819	36	24	24	31	85	27	23	30	480
1670	PBec	Germany	Europe	Hamburg		Borrelia afzelii	1988	human	ACA	German National Reference Centre for Borrelia	53.551	9.9936	35	24	24	30	21	27	23	41	540
1671	NN	Germany	Europe	Munich	Bavaria	Borrelia afzelii		human	Unknown	German National Reference Centre for Borrelia	48.1351	11.5819	109	94	24	34	21	29	141	28	547
1672	PSto	Germany	Europe	Munich	Bavaria	Borrelia afzelii	1986	human	ACA	German National Reference Centre for Borrelia	48.1351	11.5819	36	24	24	30	118	28	23	28	548
1673	PArl	Germany	Europe	Dusseldorf		Borrelia afzelii	1991	human	EM	German National Reference Centre for Borrelia	47.1351	11.5819	109	24	23	31	23	30	23	30	554
1830	PShb	Germany	Europe	Wörthsee		Borrelia afzelii	1988	human	EM				109	24	24	86	117	96	23	29	579
1888	E61	Austria	Europe			Borrelia afzelii		human	EM	unknown			36	24	23	31	23	30	23	30	75

## Sheet: Strains typed for this study
id (if submitted to database)	isolate	country	region	species	year	source	detailed source	collector	clpA	clpX	nifS	pepX	pyrG	recG	rplB	uvrA	ST (MLST)
1924	IBS 1	France	Alsace	Borrelia afzelii	1997	Human	EM	Benoît Jaulhac	109	24	23	85	23	30	23	30	695
	IBS 5	France	Alsace	Borrelia afzelii	1998	Human	EM	Benoît Jaulhac	114	24	24	31	22	92	23	28	347
	IBS 14	France	Alsace	Borrelia afzelii	2005	Human	EM	Benoît Jaulhac	109	24	23	89	96	27	23	28	467
1925	IBS 15	France	Bretagne	Borrelia afzelii	2005	Human	EM	Benoît Jaulhac	109	24	23	32	25	27	23	29	696
	IBS 16	France	Alsace	Borrelia afzelii	2005	Human	ACA	Benoît Jaulhac	35	24	24	30	21	27	23	41	540
	IBS 17	France	Île de France	Borrelia afzelii	2006	Human	EM	Benoît Jaulhac	36	24	23	32	25	32	23	29	78
1940	IBS 22	France	Bourgogne	Borrelia afzelii	2008	Human	EM	Benoît Jaulhac	36	24	23	32	20	27	183	28	710
1941	IBS 23	France	Lorraine	Borrelia afzelii	2008	Human	ACA	Benoît Jaulhac	37	24	24	31	22	219	23	28	711
1926	IBS 26	France	Limousin	Borrelia afzelii	2009	Human	BL	Benoît Jaulhac	39	24	23	32	117	29	23	156	697
	IBS 27	France	Provence-Alpes-Côte d'Azur	Borrelia afzelii	2009	Human	ACA	Benoît Jaulhac	114	24	24	31	22	92	23	28	347
1942	IBS 28	France	Aquitaine	Borrelia afzelii	2009	Human	EM	Benoît Jaulhac	36	24	23	202	20	27	183	28	712
	IBS 31	France	Rhône-Alpes	Borrelia afzelii	2009	Human	ACA	Benoît Jaulhac	36	24	23	29	20	28	23	29	71
1927	IBS 32	France	Haute Normandie	Borrelia afzelii	2009	Human	EM	Benoît Jaulhac	109	24	23	32	25	32	23	29	698
	IBS 37	France	Alsace	Borrelia afzelii	2011	Human	ACA	Benoît Jaulhac	38	24	25	32	163	29	24	28	474
1928	IBS 39	France	Auvergne	Borrelia afzelii	2011	Human	BL	Benoît Jaulhac	36	24	24	30	21	27	23	41	699
1929	IBS 40	France	Bretagne	Borrelia afzelii	2011	Human	EM	Benoît Jaulhac	35	24	24	35	21	27	23	28	700
1943	IBS 41	France	Alsace	Borrelia afzelii	2011	Human	EM	Benoît Jaulhac	37	24	24	31	85	29	23	203	713
	IBS 42	France	Ile de France	Borrelia afzelii	2011	Human	MEM	Benoît Jaulhac	114	24	24	31	22	92	23	28	347
	IBS 43	France	Aquitaine	Borrelia afzelii	2011	Human	EM	Benoît Jaulhac	36	24	23	32	20	27	183	28	710
1944	IBS 45	Switzerland		Borrelia afzelii	2011	Human	EM	Benoît Jaulhac	37	24	24	31	22	220	23	28	718
1945	IBS 46	France	Rhône-Alpes	Borrelia afzelii	2011	Human	EM	Benoît Jaulhac	229	24	24	31	22	27	23	28	714
	IBS 47	France	Alsace	Borrelia afzelii	2011	Human	EM	Benoît Jaulhac	109	24	23	31	23	30	23	30	554
1930	IBS 48	France	Alsace	Borrelia afzelii	2011	Human	ACA	Benoît Jaulhac	109	24	23	89	166	27	23	29	701
1931	IBS 49	France	Alsace	Borrelia afzelii	2011	Human	ACA	Benoît Jaulhac	39	24	23	32	117	27	23	156	702
1946	IBS 50	France	Limousin	Borrelia afzelii	2011	Human	EM	Benoît Jaulhac	109	24	25	86	107	96	184	29	715
	IBS 51	France	Rhône-Alpes	Borrelia afzelii	2011	Human	BL	Benoît Jaulhac	114	24	24	31	22	92	23	28	347
1932	IBS 52	France	Bourgogne	Borrelia afzelii	2012	Human	EM	Benoît Jaulhac	109	24	24	85	119	91	24	29	703
	IBS 53	France	Alsace	Borrelia afzelii	2012	Human	EM	Benoît Jaulhac	109	24	23	89	96	27	23	28	467
1947	IBS 54	France	Limousin	Borrelia afzelii	2012	Human	MEM	Benoît Jaulhac	36	23	23	203	26	96	23	156	716
	IBS 55	France	Lorraine	Borrelia afzelii	2012	Human	EM	Benoît Jaulhac	114	24	24	31	22	92	23	28	347
1933	IBS 56	France	Alsace	Borrelia afzelii	2012	Human	EM	Benoît Jaulhac	36	24	24	122	25	27	23	28	704
1934	IBS 57	France	Alsace	Borrelia afzelii	2013	Human	EM	Benoît Jaulhac	109	24	23	32	96	27	23	28	705
1935	IBS 58	France	Île de France	Borrelia afzelii	2013	Human	Muscle	Benoît Jaulhac	114	24	24	31	22	92	23	28	347
	IBS 60	France	Lorraine	Borrelia afzelii	2013	Human	MEM	Benoît Jaulhac	37	24	24	31	22	29	23	29	73
	IBS 62	France	Alsace	Borrelia afzelii	2014	Human	MEM	Benoît Jaulhac	36	24	23	89	96	27	23	28	561
	IBS 65	France	Rhône-Alpes	Borrelia afzelii	2015	Human	EM	Benoît Jaulhac	114	24	24	31	22	92	23	28	347
	IBS 66	France	Lorraine	Borrelia afzelii	2015	Human	EM	Benoît Jaulhac	109	24	23	32	25	32	23	29	698
	IBS 67	France	Alsace	Borrelia afzelii	2015	Human	EM	Benoît Jaulhac	109	24	23	31	23	30	23	30	554
	IBS 68	France	Alsace	Borrelia afzelii	2016	Human	EM	Benoît Jaulhac	36	24	23	31	23	30	23	30	75
	IBS 69	France	Alsace	Borrelia afzelii	2016	Human	EM	Benoît Jaulhac	109	24	23	89	96	27	23	29	465
	IBS 70	France	Alsace	Borrelia afzelii	2016	Human	EM	Benoît Jaulhac	51	24	23	86	85	27	23	28	349
1936	IBS 72	France	Franche-Comté	Borrelia afzelii	2016	Human	EM	Benoît Jaulhac	35	24	24	30	21	29	23	41	706
1948	IBS 73	France	Rhône-Alpes	Borrelia afzelii	2016	Human	EM	Benoît Jaulhac	36	24	24	32	21	31	140	202	717
	IBS 74	France	Alsace	Borrelia afzelii	2016	Human	EM	Benoît Jaulhac	109	24	23	89	96	27	23	28	467
	IBS 75	France	Alsace	Borrelia afzelii	2016	Human	EM	Benoît Jaulhac	36	24	24	32	21	31	140	202	717
	IBS 76	France	Rhône-Alpes	Borrelia afzelii	2016	Human	MEM	Benoît Jaulhac	114	24	24	31	22	92	23	28	347
	IBS 77	France	Alsace	Borrelia afzelii	2016	Human	EM	Benoît Jaulhac	36	24	23	32	25	32	23	29	78
	IBS 78	France	Alsace	Borrelia afzelii	2016	Human	EM	Benoît Jaulhac	36	24	23	29	20	28	23	29	71
1937	IBS 79	France	Alsace	Borrelia afzelii	2016	Human	EM	Benoît Jaulhac	36	24	24	31	22	92	23	28	707
	IBS 80	France	Alsace	Borrelia afzelii	2016	Human	MEM	Benoît Jaulhac	37	24	24	31	22	29	23	29	73
	IBS 81	France	Alsace	Borrelia afzelii	2016	Human	EM	Benoît Jaulhac	109	24	23	89	96	27	23	28	467
1938	IBS 82	France	Alsace	Borrelia afzelii	2016	Human	EM	Benoît Jaulhac	36	24	23	85	23	30	23	30	708
	IBS 83	France	Rhône-Alpes	Borrelia afzelii	2016	Human	EM	Benoît Jaulhac	36	24	24	32	21	31	23	28	77
	IBS 84	France	Alsace	Borrelia afzelii	2016	Human	MEM	Benoît Jaulhac	37	24	24	31	22	29	23	29	73
1939	IBS 85	France	Alsace	Borrelia afzelii	2016	Human	EM	Benoît Jaulhac	172	24	23	86	85	27	23	28	709
	IBS 86	France	Alsace	Borrelia afzelii	2016	Human	EM	Benoît Jaulhac	114	24	24	31	22	92	23	28	347
	IBS 87	France	Lorraine	Borrelia afzelii	2016	Human	EM	Benoît Jaulhac	114	24	24	31	22	92	23	28	347
	IBS 88	France	Ile de France	Borrelia afzelii	2017	Human	EM	Benoît Jaulhac	109	24	23	89	96	27	23	28	467
	IBS 89	France	Rhône-Alpes	Borrelia afzelii	2017	Human	EM	Benoît Jaulhac	51	24	24	31	90	27	23	30	731
	IBS 90	France	Alsace	Borrelia afzelii	2017	Human	EM	Benoît Jaulhac	39	24	23	211	26	33	23	29	732
	IBS 91	France	Alsace	Borrelia afzelii	2017	Human	EM	Benoît Jaulhac	109	24	23	31	23	27	23	30	733
	PGO	Germany	Munich	Borrelia afzelii		Human	Joint		36	24	23	29	20	28	23	29	71
	P/GU	France	Île de France	Borrelia afzelii	1991	Human	ACA	D.Postic	36	24	23	32	20	27	183	28	710

## Sheet: Strains typed by Coipan et al.
isolate	country	species	source	detailed source	clpA	clpX	nifS	pepX	pyrG	recG	rplB	uvrA	ST (MLST)
PTr	Germany	Borrelia afzelii	Human	ACA	109	24	24	85	22	91	24	29	476
Simon	Austria	Borrelia afzelii	Human	ACA	36	24	24	1001	85	27	23	30	1073
H12	Austria	Borrelia afzelii	Human	ACA	36	24	23	29	20	28	23	29	71
P1H	Germany	Borrelia afzelii	Human	ACA	36	24	23	29	20	28	23	29	71
PWe/3	Germany	Borrelia afzelii	Human	ACA	35	24	24	30	21	27	23	28	72
A95S	The Netherlands	Borrelia afzelii	Human	ACA	36	24	23	87	92	27	23	78	1058
A17S	The Netherlands	Borrelia afzelii	Human	ACA	36	24	24	1001	85	27	23	30	1073
ACA1	Sweden	Borrelia afzelii	Human	ACA	37	24	24	89	22	220	23	28	1103
A111S	The Netherlands	Borrelia afzelii	Human	ACA	36	24	23	32	20	27	183	28	1056
DK8	Denmark	Borrelia afzelii	Human	ACA	36	24	23	32	20	27	1001	28	1055
DK5	Denmark	Borrelia afzelii	Human	ACA	39	24	24	31	22	92	23	28	171
ACA2	Sweden	Borrelia afzelii	Human	ACA	36	24	23	1002	23	30	23	156	1060
A114S	The Netherlands	Borrelia afzelii	Human	ACA	109	24	25	86	107	29	23	1001	1033
A88S	The Netherlands	Borrelia afzelii	Human	ACA	39	24	24	31	22	92	23	28	171
A86S	The Netherlands	Borrelia afzelii	Human	ACA	37	24	24	31	22	29	23	28	263
DK3	Denmark	Borrelia afzelii	Human	ACA	36	24	23	31	85	27	23	29	168
A26S	The Netherlands	Borrelia afzelii	Human	ACA	36	24	23	31	20	30	23	30	1064
A16S	The Netherlands	Borrelia afzelii	Human	ACA	36	24	1001	32	20	27	183	28	1081
DK2	Denmark	Borrelia afzelii	Human	ACA	36	24	23	32	20	91	183	28	1054
H11	Austria	Borrelia afzelii	Human	ACA	109	94	24	34	21	29	141	28	547
H7	Austria	Borrelia afzelii	Human	ACA	109	94	24	34	21	29	99	28	335
JM5	Hungary	Borrelia afzelii	Human	ACA	39	24	24	31	22	29	23	29	479
A110S	The Netherlands	Borrelia afzelii	Human	ACA	35	23	22	32	20	27	23	28	354
H14	Austria	Borrelia afzelii	Human	ACA	39	24	24	31	22	92	23	28	171
Oellerer	Austria	Borrelia afzelii	Human	ACA	109	94	24	34	21	29	99	28	335
A11S7444445	The Netherlands	Borrelia afzelii	Human	ACA	36	24	24	31	22	29	23	28	1075
A15S	The Netherlands	Borrelia afzelii	Human	EM	38	24	25	32	163	29	1002	28	1090
A18S	The Netherlands	Borrelia afzelii	Human	EM	109	24	23	89	96	27	23	28	467
A20S	The Netherlands	Borrelia afzelii	Human	EM	109	24	23	89	96	27	23	28	467
A21S	The Netherlands	Borrelia afzelii	Human	EM	36	24	24	1003	22	29	23	28	1071
A22S	The Netherlands	Borrelia afzelii	Human	EM	36	24	24	1003	22	29	23	28	1071
A24S	The Netherlands	Borrelia afzelii	Human	EM	36	24	23	31	85	27	23	29	168
A25S	The Netherlands	Borrelia afzelii	Human	EM	109	24	24	85	22	91	24	29	476
A28S	The Netherlands	Borrelia afzelii	Human	EM	39	24	24	31	22	92	23	28	171
A30S	The Netherlands	Borrelia afzelii	Human	EM	36	24	24	1003	22	29	23	28	1071
A31S	The Netherlands	Borrelia afzelii	Human	EM	36	24	24	31	96	27	23	28	1076
A32S	The Netherlands	Borrelia afzelii	Human	EM	114	24	24	31	22	92	23	28	347
A33S	The Netherlands	Borrelia afzelii	Human	EM	109	24	24	85	119	27	24	29	1041
A35S	The Netherlands	Borrelia afzelii	Human	EM	39	24	24	31	22	92	23	28	171
A36S	The Netherlands	Borrelia afzelii	Human	EM	109	24	24	85	22	91	24	29	476
A37S	The Netherlands	Borrelia afzelii	Human	EM	37	24	23	31	22	29	23	28	289
A38S	The Netherlands	Borrelia afzelii	Human	EM	36	23	22	1004	26	96	23	156	1084
A39S	The Netherlands	Borrelia afzelii	Human	EM	109	24	24	85	22	91	24	29	476
A41S	The Netherlands	Borrelia afzelii	Human	EM	36	24	24	1003	22	29	23	28	1071
A42S	The Netherlands	Borrelia afzelii	Human	EM	37	24	23	31	22	92	23	28	1101
A43S	The Netherlands	Borrelia afzelii	Human	EM	109	24	24	85	22	91	24	29	476
A46S	The Netherlands	Borrelia afzelii	Human	EM	36	23	22	1004	26	96	23	156	1084
A47S	The Netherlands	Borrelia afzelii	Human	EM	36	24	23	31	96	27	23	28	1066
A74S	The Netherlands	Borrelia afzelii	Human	EM	36	24	119	32	20	27	183	28	1080
A75S	The Netherlands	Borrelia afzelii	Human	EM	37	24	24	31	22	29	23	28	263
A84S	The Netherlands	Borrelia afzelii	Human	EM	36	24	24	1003	22	29	23	28	1071
A85S	The Netherlands	Borrelia afzelii	Human	EM	37	24	24	31	85	92	23	28	1104
A34S	The Netherlands	Borrelia afzelii	Human	EM	36	24	119	32	20	27	183	28	1080
A89S	The Netherlands	Borrelia afzelii	Human	EM	109	24	23	89	96	27	23	28	467
A90S	The Netherlands	Borrelia afzelii	Human	EM	51	24	23	86	85	92	23	29	1096
A92S	The Netherlands	Borrelia afzelii	Human	EM	39	24	24	31	22	92	23	28	171
A93S	The Netherlands	Borrelia afzelii	Human	EM	109	145	23	31	23	30	23	29	1051
A96S	The Netherlands	Borrelia afzelii	Human	EM	36	24	24	1003	22	29	23	28	1071
A98S	The Netherlands	Borrelia afzelii	Human	EM	109	24	23	89	22	27	23	28	204
A100S	The Netherlands	Borrelia afzelii	Human	EM	109	24	23	31	23	30	23	28	1038
A101S	The Netherlands	Borrelia afzelii	Human	EM	109	24	24	85	22	91	24	29	476
A102S	The Netherlands	Borrelia afzelii	Human	EM	36	24	23	86	22	27	23	28	165
A103S	The Netherlands	Borrelia afzelii	Human	EM	37	24	23	31	22	29	23	28	289
A105S	The Netherlands	Borrelia afzelii	Human	EM	36	24	119	32	20	27	183	28	1080
A106S	The Netherlands	Borrelia afzelii	Human	EM	109	24	24	49	25	27	23	28	1046
A107S	The Netherlands	Borrelia afzelii	Human	EM	109	24	23	89	96	27	23	28	467
A108S	The Netherlands	Borrelia afzelii	Human	EM	36	24	24	31	22	29	23	28	1075
A109S	The Netherlands	Borrelia afzelii	Human	EM	109	24	24	85	22	91	24	29	476
A112S	The Netherlands	Borrelia afzelii	Human	EM	109	24	24	85	22	91	24	29	476
A113S	The Netherlands	Borrelia afzelii	Human	EM	36	24	23	86	22	27	23	28	165
A115S	The Netherlands	Borrelia afzelii	Human	EM	36	24	24	1003	22	29	23	28	1071
A116S	The Netherlands	Borrelia afzelii	Human	EM	36	24	119	32	20	27	183	28	1080
10HA	Finland	Borrelia afzelii	Human	EM	109	24	24	85	22	91	24	29	476
A117S	The Netherlands	Borrelia afzelii	Human	EM	39	24	24	31	22	92	23	28	171
A118S	The Netherlands	Borrelia afzelii	Human	EM	39	24	24	31	22	92	23	28	171
A119S	The Netherlands	Borrelia afzelii	Human	EM	109	24	24	49	25	27	23	28	1046
A120S	The Netherlands	Borrelia afzelii	Human	EM	36	24	23	32	20	27	183	28	1056
A122S	The Netherlands	Borrelia afzelii	Human	EM	109	24	23	31	23	30	23	28	1038
A123S	The Netherlands	Borrelia afzelii	Human	EM	109	24	1002	89	96	27	23	28	1029
A126S	The Netherlands	Borrelia afzelii	Human	EM	35	24	23	89	96	27	23	28	1025
A127S	The Netherlands	Borrelia afzelii	Human	EM	38	24	1003	32	90	1001	24	28	1088
Lund203	Sweden	Borrelia afzelii	Human	EM	109	24	23	1004	1001	32	23	29	1035
Nc17	Switzerland	Borrelia afzelii	Human	EM	109	24	24	85	22	91	23	29	1042
Lund35	Sweden	Borrelia afzelii	Human	EM	51	24	24	86	85	27	24	28	1100
Lund82	Sweden	Borrelia afzelii	Human	EM	35	24	1004	86	118	29	23	29	1026
ST14	Slovénie	Borrelia afzelii	Human	EM	109	24	24	86	107	96	23	29	462
Lund212	Sweden	Borrelia afzelii	Human	EM	109	24	23	89	96	27	23	28	467
5VB	Finland	Borrelia afzelii	Human	EM	37	24	24	31	22	220	23	28	1106
Lund157	Sweden	Borrelia afzelii	Human	EM	109	145	23	31	23	30	23	29	1051
Lund207	Sweden	Borrelia afzelii	Human	EM	109	24	25	86	107	96	184	29	715
Lund68	Sweden	Borrelia afzelii	Human	EM	35	23	22	32	20	27	23	28	354
Lund169	Sweden	Borrelia afzelii	Human	EM	183	24	96	31	85	172	23	28	1094
Lund165	Sweden	Borrelia afzelii	Human	EM	109	24	24	85	22	91	24	29	476
Lund156	Sweden	Borrelia afzelii	Human	EM	38	24	25	32	163	29	1002	28	1090
Lund58	Sweden	Borrelia afzelii	Human	EM	37	24	24	31	22	29	23	28	263
IBS4	France	Borrelia afzelii	Human	EM	35	24	24	30	21	27	23	41	540
A27S	The Netherlands	Borrelia afzelii	Human	EM	36	24	25	31	1002	92	23	29	1052
A40S	The Netherlands	Borrelia afzelii	Human	EM	51	24	23	86	85	92	23	29	1096
Bol22	Italy	Borrelia afzelii	Human	EM	36	24	24	32	21	31	140	30	1072
A150S	The Netherlands	Borrelia afzelii	Human	EM	36	24	23	31	85	27	23	29	168
H9	Austria	Borrelia afzelii	Human	EM	109	24	23	89	1003	27	23	28	1034
Winter	Austria	Borrelia afzelii	Human	EM	36	24	23	32	25	27	23	29	351
Bol11	Italy	Borrelia afzelii	Human	EM	39	150	132	35	96	27	23	156	1093
A151S	The Netherlands	Borrelia afzelii	Human	EM	109	24	24	85	22	91	24	29	476
4568	Austria	Borrelia afzelii	Human	EM	114	24	24	31	22	92	23	28	347
DK33	Denmark	Borrelia afzelii	Human	EM	109	24	24	1005	21	27	23	28	1044
Bol8	Italy	Borrelia afzelii	Human	EM	36	24	23	121	117	96	23	156	1059
Purgaric	Austria	Borrelia afzelii	Human	EM	109	24	24	86	107	96	23	28	1045
DK26	Denmark	Borrelia afzelii	Human	EM	36	24	23	89	20	27	183	28	1053
Bol17	Italy	Borrelia afzelii	Human	EM	35	23	22	89	96	27	1003	28	1027
ECM1	Sweden	Borrelia afzelii	Human	EM	36	24	23	32	20	27	183	28	1056
4414	Austria	Borrelia afzelii	Human	EM	38	24	25	32	90	1002	24	28	1089
5147	Austria	Borrelia afzelii	Human	EM	109	94	24	34	21	29	99	28	335
A02S448739	The Netherlands	Borrelia afzelii	Human	EM	36	24	24	1003	22	29	23	28	1071
A03S8429087	The Netherlands	Borrelia afzelii	Human	EM	36	24	24	1003	22	29	23	28	1071
A04S4431394	The Netherlands	Borrelia afzelii	Human	EM	36	24	24	1003	22	29	23	28	1071
A05S9480267	The Netherlands	Borrelia afzelii	Human	EM	109	24	23	89	96	27	23	28	467
A06S5782440	The Netherlands	Borrelia afzelii	Human	EM	36	24	24	1003	22	29	23	28	1071
A07S8495533	The Netherlands	Borrelia afzelii	Human	EM	36	24	119	32	20	27	183	28	1080
A08S4436530	The Netherlands	Borrelia afzelii	Human	EM	114	24	24	31	22	92	23	28	347
A10S5793225	The Netherlands	Borrelia afzelii	Human	EM	36	24	24	31	22	29	23	28	1075
S30394	Hungary	Borrelia afzelii	Human	EM	38	24	25	32	90	29	24	28	463
TD30858	Hungary	Borrelia afzelii	Human	EM	1001	24	23	35	117	96	23	156	1023
BB31969	Hungary	Borrelia afzelii	Human	EM	36	1001	24	35	117	172	23	28	1085
													new alleles (not submitted to database)

## Sheet: All strains
id	isolate	country	continent	region	state	species	year	source	detailed source	collector	latitude	longitude	sender	curator	date_entered	datestamp	clpA	clpX	nifS	pepX	pyrG	recG	rplB	uvrA	ST (MLST)
139	PKo	Germany	Europe	Munich	Bavaria	Borrelia afzelii	1984	Human	EM	B. Wilske			2	2	2015-01-29	2015-01-29	36	24	23	29	20	28	23	29	71
140	IBS-11	France	Europe	Alsace		Borrelia afzelii	2002	Human	EM	B.Jaulhac			6	2	2015-01-29	2015-01-29	35	24	24	30	21	27	23	28	72
141	IBS-12	France	Europe	Alsace		Borrelia afzelii	2002	Human	EM	B.Jaulhac			6	2	2015-01-29	2015-01-29	37	24	24	31	22	29	23	29	73
143	IBS-13	France	Europe	Alsace		Borrelia afzelii	2004	Human	ACA	B.Jaulhac			6	2	2015-01-29	2015-01-29	36	24	23	31	23	30	23	30	75
1546	68_12	Slovenia	Europe	Lubljana		Borrelia afzelii	2012	Human	CSF	Eva Ružić-Sabljić	46.0511	14.5051	30	2	2015-01-29	2015-01-29	114	24	23	89	96	27	23	28	539
1547	1580_99	Slovenia	Europe	Lubljana		Borrelia afzelii	1999	Human	Skin (unspecified)	Eva Ružić-Sabljić	46.0511	14.5051	30	2	2015-01-29	2015-01-29	35	24	24	30	21	27	23	41	540
1548	1799_10	Slovenia	Europe	Lubljana		Borrelia afzelii	2010	Human	Skin (unspecified)	Eva Ružić-Sabljić	46.0511	14.5051	30	2	2015-01-29	2015-01-29	109	94	23	34	24	29	99	28	541
1549	1394_12	Slovenia	Europe	Lubljana		Borrelia afzelii	2012	Human	CSF	Eva Ružić-Sabljić	46.0511	14.5051	30	2	2015-01-29	2015-01-29	36	24	24	32	20	29	23	155	542
1550	27_11	Slovenia	Europe	Lubljana		Borrelia afzelii	2011	Human	CSF	Eva Ružić-Sabljić	46.0511	14.5051	30	2	2015-01-29	2015-01-29	36	24	25	31	116	27	23	156	543
1551	640_12	Slovenia	Europe	Lubljana		Borrelia afzelii	2012	Human	CSF	Eva Ružić-Sabljić	46.0511	14.5051	30	2	2015-01-29	2015-01-29	183	24	23	34	21	29	140	28	544
1556	1509/06	Slovenia	Europe	Lubljana		Borrelia afzelii	2006	Human	Skin (unspecified)	Eva Ružić-Sabljić	46.0511	14.5051	30	2	2015-01-29	2015-01-29	39	24	22	35	96	27	23	156	552
1557	1907/13	Slovenia	Europe	Lubljana		Borrelia afzelii	2013	Human	Skin (unspecified)	Eva Ružić-Sabljić	46.0511	14.5051	30	2	2015-01-29	2015-01-29	36	24	23	87	92	27	23	29	553
1558	941/08	Slovenia	Europe	Lubljana		Borrelia afzelii	2008	Human	Skin (unspecified)	Eva Ružić-Sabljić	46.0511	14.5051	30	2	2015-01-29	2015-01-29	109	24	23	31	23	30	23	30	554
1559	2172/06	Slovenia	Europe	Lubljana		Borrelia afzelii	2006	Human	Skin (unspecified)	Eva Ružić-Sabljić	46.0511	14.5051	30	2	2015-01-29	2015-01-29	36	24	23	86	166	29	24	29	555
1560	1618/95	Slovenia	Europe	Lubljana		Borrelia afzelii	1995	Human	Skin (unspecified)	Eva Ružić-Sabljić	46.0511	14.5051	30	2	2015-01-29	2015-01-29	109	24	23	85	22	91	23	29	556
1561	1416/97	Slovenia	Europe	Lubljana		Borrelia afzelii	1997	Human	Skin (unspecified)	Eva Ružić-Sabljić	46.0511	14.5051	30	2	2015-01-29	2015-01-29	109	94	23	34	21	29	99	28	557
1562	891/97	Slovenia	Europe	Lubljana		Borrelia afzelii	1997	Human	Skin (unspecified)	Eva Ružić-Sabljić	46.0511	14.5051	30	2	2015-01-29	2015-01-29	109	94	23	34	21	29	99	28	557
1563	713/99	Slovenia	Europe	Lubljana		Borrelia afzelii	1999	Human	Skin (unspecified)	Eva Ružić-Sabljić	46.0511	14.5051	30	2	2015-01-29	2015-01-29	109	94	23	34	21	29	99	28	557
1564	1205/99	Slovenia	Europe	Lubljana		Borrelia afzelii	1999	Human	Skin (unspecified)	Eva Ružić-Sabljić	46.0511	14.5051	30	2	2015-01-29	2015-01-29	51	24	23	86	96	27	23	28	558
1565	2452/00	Slovenia	Europe	Lubljana		Borrelia afzelii	2000	Human	Skin (unspecified)	Eva Ružić-Sabljić	46.0511	14.5051	30	2	2015-01-29	2015-01-29	36	24	23	86	20	27	22	28	559
1566	977/00	Slovenia	Europe	Lubljana		Borrelia afzelii	2000	Human	Skin (unspecified)	Eva Ružić-Sabljić	46.0511	14.5051	30	2	2015-01-29	2015-01-29	36	94	23	34	21	29	99	28	560
1567	950/00	Slovenia	Europe	Lubljana		Borrelia afzelii	2000	Human	Skin (unspecified)	Eva Ružić-Sabljić	46.0511	14.5051	30	2	2015-01-29	2015-01-29	36	24	23	89	96	27	23	28	561
1568	1593/00	Slovenia	Europe	Lubljana		Borrelia afzelii	2000	Human	Skin (unspecified)	Eva Ružić-Sabljić	46.0511	14.5051	30	2	2015-01-29	2015-01-29	109	94	23	34	21	29	99	28	557
1569	2546/06	Slovenia	Europe	Lubljana		Borrelia afzelii	2006	Human	Skin (unspecified)	Eva Ružić-Sabljić	46.0511	14.5051	30	2	2015-01-29	2015-01-29	36	24	23	29	20	30	23	29	562
1570	173/97	Slovenia	Europe	Lubljana		Borrelia afzelii	1997	Human	Skin (unspecified)	Eva Ružić-Sabljić	46.0511	14.5051	30	2	2015-01-29	2015-01-29	109	24	24	85	90	91	24	30	563
1571	397/95	Slovenia	Europe	Lubljana		Borrelia afzelii	1995	Human	Skin (unspecified)	Eva Ružić-Sabljić	46.0511	14.5051	30	2	2015-01-29	2015-01-29	39	24	24	31	98	29	23	29	564
1572	1079/97	Slovenia	Europe	Lubljana		Borrelia afzelii	1997	Human	Skin (unspecified)	Eva Ružić-Sabljić	46.0511	14.5051	30	2	2015-01-29	2015-01-29	114	24	24	31	22	169	143	28	565
1573	1093/97	Slovenia	Europe	Lubljana		Borrelia afzelii	1997	Human	Skin (unspecified)	Eva Ružić-Sabljić	46.0511	14.5051	30	2	2015-01-29	2015-01-29	39	24	24	31	22	29	23	29	479
1574	168/97	Slovenia	Europe	Lubljana		Borrelia afzelii	1997	Human	Skin (unspecified)	Eva Ružić-Sabljić	46.0511	14.5051	30	2	2015-01-29	2015-01-29	39	24	24	31	22	29	140	29	566
1575	1186/98	Slovenia	Europe	Lubljana		Borrelia afzelii	1998	Human	Skin (unspecified)	Eva Ružić-Sabljić	46.0511	14.5051	30	2	2015-01-29	2015-01-29	39	24	24	31	22	29	23	29	479
1576	1492/98	Slovenia	Europe	Lubljana		Borrelia afzelii	1998	Human	Skin (unspecified)	Eva Ružić-Sabljić	46.0511	14.5051	30	2	2015-01-29	2015-01-29	36	24	24	31	20	92	23	159	567
1577	2038/00	Slovenia	Europe	Lubljana		Borrelia afzelii	2000	Human	Skin (unspecified)	Eva Ružić-Sabljić	46.0511	14.5051	30	2	2015-01-29	2015-01-29	36	24	24	85	20	28	23	29	568
1578	767/04	Slovenia	Europe	Lubljana		Borrelia afzelii	2004	Human	Skin (unspecified)	Eva Ružić-Sabljić	46.0511	14.5051	30	2	2015-01-29	2015-01-29	39	24	24	31	22	110	23	29	569
1579	1592/04	Slovenia	Europe	Lubljana		Borrelia afzelii	2004	Human	Skin (unspecified)	Eva Ružić-Sabljić	46.0511	14.5051	30	2	2015-01-29	2015-01-29	37	24	24	31	98	92	23	28	570
1580	2197/09	Slovenia	Europe	Lubljana		Borrelia afzelii	2009	Human	Skin (unspecified)	Eva Ružić-Sabljić	46.0511	14.5051	30	2	2015-01-29	2015-01-29	131	82	24	88	92	27	23	28	571
1581	1371/06	Slovenia	Europe	Lubljana		Borrelia afzelii	2006	Human	Skin (unspecified)	Eva Ružić-Sabljić	46.0511	14.5051	30	2	2015-01-29	2015-01-29	36	24	25	31	116	29	23	28	572
1587	1064/12	Slovenia	Europe	Lubljana		Borrelia afzelii	2006	Human	Skin (unspecified)	Eva Ružić-Sabljić	46.0511	14.5051	30	2	2015-01-29	2015-01-29	36	24	23	32	21	92	140	28	581
1588	1017/12	Slovenia	Europe	Lubljana		Borrelia afzelii	2012	Human	Skin (unspecified)	Eva Ružić-Sabljić	46.0511	14.5051	30	2	2015-01-29	2015-01-29	109	94	23	32	21	29	99	28	582
1589	1296/12	Slovenia	Europe	Lubljana		Borrelia afzelii	2012	Human	Skin (unspecified)	Eva Ružić-Sabljić	46.0511	14.5051	30	2	2015-01-29	2015-01-29	36	24	23	49	25	32	23	29	583
1590	1004/12	Slovenia	Europe	Lubljana		Borrelia afzelii	2012	Human	Skin (unspecified)	Eva Ružić-Sabljić	46.0511	14.5051	30	2	2015-01-29	2015-01-29	36	24	23	49	25	32	23	29	583
1591	214/00	Slovenia	Europe	Lubljana		Borrelia afzelii	2000	Human	Skin (unspecified)	Eva Ružić-Sabljić	46.0511	14.5051	30	2	2015-01-29	2015-01-29	36	150	24	35	117	172	23	28	587
1592	1723/01	Slovenia	Europe	Lubljana		Borrelia afzelii	2001	Human	Skin (unspecified)	Eva Ružić-Sabljić	46.0511	14.5051	30	2	2015-01-29	2015-01-29	114	24	24	31	22	169	23	28	584
1593	2322/13	Slovenia	Europe	Lubljana		Borrelia afzelii	2013	Human	Skin (unspecified)	Eva Ružić-Sabljić	46.0511	14.5051	30	2	2015-01-29	2015-01-29	35	23	22	32	20	52	23	28	585
1594	PObf	Germany	Europe	Bad Mergentheim		Borrelia afzelii	1998	Human	EM	German National Reference Centre for Borrelia	49.4885	9.7704	11	2	2015-01-29	2015-01-29	36	24	23	29	20	28	23	29	71
1595	PMup	Germany	Europe	Gräfelfing	Bavaria	Borrelia afzelii	1989	Human	EM	German National Reference Centre for Borrelia	48.1227	11.434	11	2	2015-01-29	2015-01-29	36	24	23	29	20	28	23	29	71
1596	PHa	Germany	Europe	Hannover		Borrelia afzelii	1992	Human	CSF	German National Reference Centre for Borrelia	52.3758	9.732	11	2	2015-01-29	2015-01-29	36	24	23	29	20	28	23	29	71
1597	PBabu	Germany	Europe	Leverkusen		Borrelia afzelii	2001	Human	Unknown	German National Reference Centre for Borrelia	51.0459	7.0192	11	2	2015-01-29	2015-01-29	36	24	23	29	20	28	23	29	71
1598	PAlt	Germany	Europe	Munich	Bavaria	Borrelia afzelii	1988	Human	CSF	German National Reference Centre for Borrelia	48.1351	11.5819	11	2	2015-01-29	2015-01-29	36	24	23	29	20	28	23	29	71
1599	PBil	Germany	Europe	Munich	Bavaria	Borrelia afzelii	1988	Human	EM	German National Reference Centre for Borrelia	48.1351	11.5819	11	2	2015-01-29	2015-01-29	36	24	23	29	20	28	23	29	71
1600	PBuh	Germany		Munich	Bavaria	Borrelia afzelii	1990	Human	EM	German National Reference Centre for Borrelia	48.1351	11.5819	11	2	2015-01-29	2015-01-29	36	24	23	29	20	28	23	29	71
1601	PHam	Germany	Europe	Munich	Bavaria	Borrelia afzelii	1987	Human	EM	German National Reference Centre for Borrelia	48.1351	11.5819	11	2	2015-01-29	2015-01-29	36	24	23	29	20	28	23	29	71
1602	PKl	Germany	Europe	Munich	Bavaria	Borrelia afzelii	1993	Human	CSF	German National Reference Centre for Borrelia	48.1351	11.5819	11	2	2015-01-29	2015-01-29	36	24	23	29	20	28	23	29	71
1603	PLap	Germany	Europe	Munich	Bavaria	Borrelia afzelii	1988	Human	CSF	German National Reference Centre for Borrelia	48.1351	11.5819	11	2	2015-01-29	2015-01-29	36	24	23	29	20	28	23	29	71
1604	PMo	Germany	Europe	Munich	Bavaria	Borrelia afzelii	1989	Human	EM	German National Reference Centre for Borrelia	48.1351	11.5819	11	2	2015-01-29	2015-01-29	36	24	23	29	20	28	23	29	71
1605	PStb	Germany	Europe	Munich	Bavaria	Borrelia afzelii	1987	Human	CSF	German National Reference Centre for Borrelia	48.1351	11.5819	11	2	2015-01-29	2015-01-29	36	24	23	29	20	28	23	29	71
1606	PStw	Germany	Europe	Munich	Bavaria	Borrelia afzelii	1994	Human	CSF	German National Reference Centre for Borrelia	48.1351	11.5819	11	2	2015-01-29	2015-01-29	36	24	23	29	20	28	23	29	71
1607	PWes	Germany	Europe	Munich	Bavaria	Borrelia afzelii	1994	Human	CSF	German National Reference Centre for Borrelia	48.1351	11.5819	11	2	2015-01-29	2015-01-29	36	24	23	29	20	28	23	29	71
1608	PKuk	Germany	Europe	Münster		Borrelia afzelii	1998	Human	EM	German National Reference Centre for Borrelia	51.9606	7.6261	11	2	2015-01-29	2015-01-29	36	24	23	29	20	28	23	29	71
1609	PWo	Germany	Europe	Münster		Borrelia afzelii	1993	Human	Morphea	German National Reference Centre for Borrelia	51.9606	7.6261	11	2	2015-01-29	2015-01-29	36	24	23	29	20	28	23	29	71
1610	PMel	Germany	Europe	Regensburg		Borrelia afzelii	1990	Human	CSF	German National Reference Centre for Borrelia	49.0134	12.1016	11	2	2015-01-29	2015-01-29	36	24	23	29	20	28	23	29	71
1611	PKli	Germany	Europe	Munich	Bavaria	Borrelia afzelii	1991	Human	EM	German National Reference Centre for Borrelia	48.1351	11.5819	11	2	2015-01-29	2015-01-29	35	24	24	30	21	27	23	28	72
1612	PWmi	Germany	Europe	Munich	Bavaria	Borrelia afzelii	1988	Human	EM	German National Reference Centre for Borrelia	48.1351	11.5819	11	2	2015-01-29	2015-01-29	35	24	24	30	21	27	23	28	72
1613	PFoe	Germany	Europe	Munich	Bavaria	Borrelia afzelii	1991	Human	EM	German National Reference Centre for Borrelia	48.1351	11.5819	11	2	2015-01-29	2015-01-29	36	24	23	31	23	30	23	30	75
1614	PMuc I	Germany	Europe	Munich	Bavaria	Borrelia afzelii	1987	Human	ACA	German National Reference Centre for Borrelia	48.1351	11.5819	11	2	2015-01-29	2015-01-29	36	24	23	31	23	30	23	30	75
1615	PBas	Germany	Europe	Munich	Bavaria	Borrelia afzelii	1989	Human	BL	German National Reference Centre for Borrelia	48.1351	11.5819	11	2	2015-01-29	2015-01-29	39	24	23	35	26	33	23	29	80
1616	PKe	Germany	Europe	Munich	Bavaria	Borrelia afzelii	1984	Human	EM	German National Reference Centre for Borrelia	48.1351	11.5819	11	2	2015-01-29	2015-01-29	39	24	23	35	26	33	23	29	80
1618	PKk	Germany	Europe	Munich	Bavaria	Borrelia afzelii	1986	Human	ACA	German National Reference Centre for Borrelia	48.1351	11.5819	11	2	2015-01-29	2015-01-29	39	24	24	31	22	92	23	28	171
1619	PKra	former Yugoslavia	Europe			Borrelia afzelii	1990	Human	EM	German National Reference Centre for Borrelia			11	2	2015-01-29	2015-01-29	109	94	24	34	21	29	99	28	335
1620	PRec	Germany	Europe	Munich	Bavaria	Borrelia afzelii	1988	Human	EM	German National Reference Centre for Borrelia	48.1351	11.5819	11	2	2015-01-29	2015-01-29	109	94	24	34	21	29	99	28	335
1621	PFri	Germany	Europe	Munich	Bavaria	Borrelia afzelii	1986	Human	EM	German National Reference Centre for Borrelia	48.1351	11.5819	11	2	2015-01-29	2015-01-29	109	94	24	34	21	29	99	28	335
1622	PHac	Germany	Europe	Munich	Bavaria	Borrelia afzelii	1989	Human	EM	German National Reference Centre for Borrelia	48.1351	11.5819	11	2	2015-01-29	2015-01-29	114	24	24	31	22	92	23	28	347
1623	PHak	Germany	Europe	Munich	Bavaria	Borrelia afzelii	1987	Human	CSF	German National Reference Centre for Borrelia	48.1351	11.5819	11	2	2015-01-29	2015-01-29	114	24	24	31	22	92	23	28	347
1624	PKr	Germany	Europe	Munich	Bavaria	Borrelia afzelii	1992	Human	CSF	German National Reference Centre for Borrelia	48.1351	11.5819	11	2	2015-01-29	2015-01-29	114	24	24	31	22	92	23	28	347
1625	PMul	Germany	Europe	Tubingen		Borrelia afzelii	1987	Human	EM	German National Reference Centre for Borrelia	48.5216	9.0576	11	2	2015-01-29	2015-01-29	114	24	24	31	22	92	23	28	347
1626	PLan	Germany	Europe	Jena		Borrelia afzelii	1995	Human	EM	German National Reference Centre for Borrelia	50.927	11.5892	11	2	2015-01-29	2015-01-29	36	24	23	31	20	28	23	29	348
1627	PWil	Germany	Europe	Munich	Bavaria	Borrelia afzelii	1987	Human	EM	German National Reference Centre for Borrelia	48.1315	11.5819	11	2	2015-01-29	2015-01-29	51	24	23	86	85	27	23	28	349
1628	PJa	Germany	Europe	Münster		Borrelia afzelii	1994	Human	EM	German National Reference Centre for Borrelia	51.9606	7.6261	11	2	2015-01-29	2015-01-29	36	24	23	29	23	28	23	29	353
1629	PWee	Germany	Europe	Bad Mergentheim		Borrelia afzelii	1994	Human	CSF	German National Reference Centre for Borrelia	49.4885	9.7704	11	2	2015-01-29	2015-01-29	36	24	23	31	20	28	23	30	458
1630	PJe	Austria	Europe	Innsbruck		Borrelia afzelii	1992	Human	CSF	German National Reference Centre for Borrelia	47.2692	11.4041	11	2	2015-01-29	2015-01-29	36	24	23	31	20	28	23	30	458
1631	PBo	Germany	Europe	Munich	Bavaria	Borrelia afzelii	1988	Human	CSF	German National Reference Centre for Borrelia	48.1351	11.5819	11	2	2015-01-29	2015-01-29	36	24	23	31	20	28	23	30	458
1632	PKer	Germany	Europe	Regensburg	Bavaria	Borrelia afzelii	1992	Human	EM	German National Reference Centre for Borrelia	49.0134	12.1016	11	2	2015-01-29	2015-01-29	36	24	23	31	20	28	23	30	458
1633	PWud I	Germany	Europe	Munich	Bavaria	Borrelia afzelii	1988	Human	EM	German National Reference Centre for Borrelia	48.1351	11.5819	11	2	2015-01-29	2015-01-29	36	24	23	31	85	28	23	29	459
1634	PBoj	Poland	Europe	Warsaw		Borrelia afzelii	1989	Human	CSF	German National Reference Centre for Borrelia			11	2	2015-01-29	2015-01-29	36	24	23	31	85	28	23	29	459
1635	PBra	Germany	Europe	Munich	Bavaria	Borrelia afzelii	1988	Human	EM	German National Reference Centre for Borrelia	48.1351	11.5819	11	2	2015-01-29	2015-01-29	36	24	23	31	23	164	23	28	460
1636	PDeg	Germany	Europe	Dusseldorf		Borrelia afzelii	1991	Human	EM	German National Reference Centre for Borrelia	51.2277	6.7734	11	2	2015-01-29	2015-01-29	37	24	24	32	22	29	23	28	461
1638	PSp	Germany	Europe	Garmisch	Bavaria	Borrelia afzelii	1993	Human	Joint	German National Reference Centre for Borrelia	47.4916	11.0954	11	2	2015-01-29	2015-01-29	109	24	24	86	107	96	23	29	462
1640	PFes	Germany	Europe	Munich	Bavaria	Borrelia afzelii	1988	Human	BL	German National Reference Centre for Borrelia	48.1351	11.5819	11	2	2015-01-29	2015-01-29	109	24	24	86	107	96	23	29	462
1641	PGa	Germany	Europe	Munich	Bavaria	Borrelia afzelii	1985	Human	EM	German National Reference Centre for Borrelia	48.1351	11.5819	11	2	2015-01-29	2015-01-29	109	24	24	86	107	96	23	29	462
1643	PMer	Germany	Europe	Munich	Bavaria	Borrelia afzelii	1988	Human	EM	German National Reference Centre for Borrelia	48.1351	11.5819	11	2	2015-01-29	2015-01-29	109	24	24	86	107	96	23	29	462
1644	PMes	Germany	Europe	Munich	Bavaria	Borrelia afzelii	1987	Human	EM	German National Reference Centre for Borrelia	48.1351	11.5819	11	2	2015-01-29	2015-01-29	109	24	24	86	107	96	23	29	462
1645	PSpe	Germany	Europe	Munich	Bavaria	Borrelia afzelii	1986	Human	CSF	German National Reference Centre for Borrelia	48.1351	11.5819	11	2	2015-01-29	2015-01-29	109	24	24	86	107	96	23	29	462
1646	PWoh	Germany	Europe	Berlin		Borrelia afzelii	1988	Human	BL	German National Reference Centre for Borrelia	52.52	13.4049	11	2	2015-01-29	2015-01-29	38	24	25	32	90	29	24	28	463
1647	PHub	Germany	Europe	Munich	Bavaria	Borrelia afzelii	1987	Human	EM	German National Reference Centre for Borrelia	48.1351	11.5819	11	2	2015-01-29	2015-01-29	38	24	25	32	90	29	24	28	463
1648	PLud	Germany	Europe	Munich	Bavaria	Borrelia afzelii	1988	Human	ACA	German National Reference Centre for Borrelia	48.1351	11.5819	11	2	2015-01-29	2015-01-29	38	24	25	32	90	29	24	28	463
1649	PDrp	Germany	Europe	Nuremberg	Bavaria	Borrelia afzelii	1988	Human	Sang	German National Reference Centre for Borrelia	49.452	11.0767	11	2	2015-01-29	2015-01-29	38	24	25	32	90	29	24	28	463
1650	PKau	Germany	Europe	Munich	Bavaria	Borrelia afzelii	1987	Human	EM	German National Reference Centre for Borrelia	48.1351	11.5819	11	2	2015-01-29	2015-01-29	109	24	24	86	107	29	23	28	464
1651	PKla	Germany	Europe	Tubingen		Borrelia afzelii	1988	Human	EM	German National Reference Centre for Borrelia	48.5216	9.0576	11	2	2015-01-29	2015-01-29	109	24	23	89	96	27	23	29	465
1652	PLam	Germany	Europe	Tubingen		Borrelia afzelii	1988	Human	CSF	German National Reference Centre for Borrelia	48.5216	9.0576	11	2	2015-01-29	2015-01-29	109	24	23	89	96	27	23	29	465
1653	PKno	Germany	Europe	Munich	Bavaria	Borrelia afzelii	1988	Human	EM	German National Reference Centre for Borrelia	48.1351	11.5819	11	2	2015-01-29	2015-01-29	36	24	24	85	96	91	24	29	466
1654	PLen	Germany	Europe	Tubingen		Borrelia afzelii	1988	Human	EM	German National Reference Centre for Borrelia	48.5216	9.0576	11	2	2015-01-29	2015-01-29	109	24	23	89	96	27	23	28	467
1655	PMar	Germany	Europe	Münster		Borrelia afzelii	1992	Human	EM	German National Reference Centre for Borrelia	51.9606	7.6261	11	2	2015-01-29	2015-01-29	181	24	25	32	90	29	24	28	468
1656	PMik	former Yugoslavia	Europe			Borrelia afzelii	1990	Human	EM	German National Reference Centre for Borrelia			11	2	2015-01-29	2015-01-29	36	24	23	35	26	96	23	29	469
1657	PNad	Germany	Europe	Munich	Bavaria	Borrelia afzelii	1988	Human	EM	German National Reference Centre for Borrelia	48.1351	11.5819	11	2	2015-01-29	2015-01-29	36	24	24	32	85	27	23	30	470
1658	PDoe	Germany	Europe	Munich	Bavaria	Borrelia afzelii	1997	Human	EM	German National Reference Centre for Borrelia	48.1351	11.5819	11	2	2015-01-29	2015-01-29	36	24	132	32	118	30	23	28	471
1659	PMay	Germany	Europe	Kraichtal		Borrelia afzelii	1992	Human	BL	German National Reference Centre for Borrelia	49.1241	8.7147	11	2	2015-01-29	2015-01-29	37	24	24	31	22	27	23	28	472
1660	PRe	Germany	Europe	Münster		Borrelia afzelii	1991	Human	EM	German National Reference Centre for Borrelia	51.9606	7.6261	11	2	2015-01-29	2015-01-29	109	145	23	31	107	30	23	29	473
1661	PTha	Germany	Europe	Munich	Bavaria	Borrelia afzelii	1993	Human	EM	German National Reference Centre for Borrelia	48.1351	11.5819	11	2	2015-01-29	2015-01-29	38	24	25	32	163	29	24	28	474
1662	PWi	Germany	Europe	Munich	Bavaria	Borrelia afzelii	1991	Human	EM	German National Reference Centre for Borrelia	48.1315	11.5819	11	2	2015-01-29	2015-01-29	114	24	24	31	22	166	23	28	475
1663	PWima	Germany	Europe	Munich	Bavaria	Borrelia afzelii	1999	Human	ACA	German National Reference Centre for Borrelia	48.1351	11.5819	11	2	2015-01-29	2015-01-29	109	24	24	85	22	91	24	29	476
1664	PFic	Germany	Europe	Munich	Bavaria	Borrelia afzelii	1990	Human	BL	German National Reference Centre for Borrelia	48.1351	11.5819	11	2	2015-01-29	2015-01-29	35	23	22	32	20	165	23	28	477
1665	Psch	Germany	Europe	Munich	Bavaria	Borrelia afzelii	1986	Human	EM	German National Reference Centre for Borrelia	48.1315	11.5819	11	2	2015-01-29	2015-01-29	35	23	22	32	20	165	23	28	477
1666	PSte	Germany	Europe	Münster		Borrelia afzelii	1992	Human	EM	German National Reference Centre for Borrelia	48.1315	11.5819	11	2	2015-01-29	2015-01-29	36	24	23	32	20	28	23	29	478
1667	PTie	Germany	Europe	Ammerland	Lower Saxony	Borrelia afzelii	1988	Human	EM	German National Reference Centre for Borrelia	53.2513	8.011	11	2	2015-01-29	2015-01-29	39	24	24	31	22	29	23	29	479
1668	PMom	Germany	Europe	Munich	Bavaria	Borrelia afzelii	1988	Human	EM	German National Reference Centre for Borrelia	48.1351	11.5819	11	2	2015-01-29	2015-01-29	39	24	24	31	22	29	23	29	479
1669	PZi	Germany	Europe	Munich	Bavaria	Borrelia afzelii	1991	Human	EM	German National Reference Centre for Borrelia	48.1351	11.5819	11	2	2015-01-29	2015-01-29	36	24	24	31	85	27	23	30	480
1670	PBec	Germany	Europe	Hamburg		Borrelia afzelii	1988	Human	ACA	German National Reference Centre for Borrelia	53.551	9.9936	11	2	2015-01-29	2015-01-29	35	24	24	30	21	27	23	41	540
1671	NN	Germany	Europe	Munich	Bavaria	Borrelia afzelii		Human	Unknown	German National Reference Centre for Borrelia	48.1351	11.5819	11	2	2015-01-29	2015-03-16	109	94	24	34	21	29	141	28	547
1672	PSto	Germany	Europe	Munich	Bavaria	Borrelia afzelii	1986	Human	ACA	German National Reference Centre for Borrelia	48.1351	11.5819	11	2	2015-01-29	2015-01-29	36	24	24	30	118	28	23	28	548
1673	PArl	Germany	Europe	Dusseldorf		Borrelia afzelii	1991	Human	EM	German National Reference Centre for Borrelia	47.1351	11.5819	11	2	2015-01-29	2015-01-29	109	24	23	31	23	30	23	30	554
1830	PShb	Germany	Europe	Wörthsee		Borrelia afzelii	1988	Human	EM				11	2	2015-01-29	2015-01-29	109	24	24	86	117	96	23	29	579
1888	E61	Austria	Europe			Borrelia afzelii		Human	EM	unknown			43	2	2016-10-21	2016-11-02	36	24	23	31	23	30	23	30	75
1924	IBS 1	France	Europe	Alsace		Borrelia afzelii	1997	Human	EM	Benoît Jaulhac							109	24	23	85	23	30	23	30	695
	IBS 5	France	Europe	Alsace		Borrelia afzelii	1998	Human	EM	Benoît Jaulhac							114	24	24	31	22	92	23	28	347
	IBS 14	France	Europe	Alsace		Borrelia afzelii	2005	Human	EM	Benoît Jaulhac							109	24	23	89	96	27	23	28	467
1925	IBS 15	France	Europe	Bretagne		Borrelia afzelii	2005	Human	EM	Benoît Jaulhac							109	24	23	32	25	27	23	29	696
	IBS 16	France	Europe	Alsace		Borrelia afzelii	2005	Human	ACA	Benoît Jaulhac							35	24	24	30	21	27	23	41	540
	IBS 17	France	Europe	Île de France		Borrelia afzelii	2006	Human	EM	Benoît Jaulhac							36	24	23	32	25	32	23	29	78
1940	IBS 22	France	Europe	Bourgogne		Borrelia afzelii	2008	Human	EM	Benoît Jaulhac							36	24	23	32	20	27	183	28	710
1941	IBS 23	France	Europe	Lorraine		Borrelia afzelii	2008	Human	ACA	Benoît Jaulhac							37	24	24	31	22	219	23	28	711
1926	IBS 26	France	Europe	Limousin		Borrelia afzelii	2009	Human	BL	Benoît Jaulhac							39	24	23	32	117	29	23	156	697
	IBS 27	France	Europe	Provence-Alpes-Côte d'Azur		Borrelia afzelii	2009	Human	ACA	Benoît Jaulhac							114	24	24	31	22	92	23	28	347
1942	IBS 28	France	Europe	Aquitaine		Borrelia afzelii	2009	Human	EM	Benoît Jaulhac							36	24	23	202	20	27	183	28	712
	IBS 31	France	Europe	Rhône-Alpes		Borrelia afzelii	2009	Human	ACA	Benoît Jaulhac							36	24	23	29	20	28	23	29	71
1927	IBS 32	France	Europe	Haute Normandie		Borrelia afzelii	2009	Human	EM	Benoît Jaulhac							109	24	23	32	25	32	23	29	698
	IBS 37	France	Europe	Alsace		Borrelia afzelii	2011	Human	ACA	Benoît Jaulhac							38	24	25	32	163	29	24	28	474
1928	IBS 39	France	Europe	Auvergne		Borrelia afzelii	2011	Human	BL	Benoît Jaulhac							36	24	24	30	21	27	23	41	699
1929	IBS 40	France	Europe	Bretagne		Borrelia afzelii	2011	Human	EM	Benoît Jaulhac							35	24	24	35	21	27	23	28	700
1943	IBS 41	France	Europe	Alsace		Borrelia afzelii	2011	Human	EM	Benoît Jaulhac							37	24	24	31	85	29	23	203	713
	IBS 42	France	Europe	Île de France		Borrelia afzelii	2011	Human	MEM	Benoît Jaulhac							114	24	24	31	22	92	23	28	347
	IBS 43	France	Europe	Aquitaine		Borrelia afzelii	2011	Human	EM	Benoît Jaulhac							36	24	23	32	20	27	183	28	710
1944	IBS 45	Switzerland	Europe			Borrelia afzelii	2011	Human	EM	Benoît Jaulhac							37	24	24	31	22	220	23	28	718
1945	IBS 46	France	Europe	Rhône-Alpes		Borrelia afzelii	2011	Human	EM	Benoît Jaulhac							229	24	24	31	22	27	23	28	714
	IBS 47	France	Europe	Alsace		Borrelia afzelii	2011	Human	EM	Benoît Jaulhac							109	24	23	31	23	30	23	30	554
1930	IBS 48	France	Europe	Alsace		Borrelia afzelii	2011	Human	ACA	Benoît Jaulhac							109	24	23	89	166	27	23	29	701
1931	IBS 49	France	Europe	Alsace		Borrelia afzelii	2011	Human	ACA	Benoît Jaulhac							39	24	23	32	117	27	23	156	702
1946	IBS 50	France	Europe	Limousin		Borrelia afzelii	2011	Human	EM	Benoît Jaulhac							109	24	25	86	107	96	184	29	715
	IBS 51	France	Europe	Rhône-Alpes		Borrelia afzelii	2011	Human	BL	Benoît Jaulhac							114	24	24	31	22	92	23	28	347
1932	IBS 52	France	Europe	Bourgogne		Borrelia afzelii	2012	Human	EM	Benoît Jaulhac							109	24	24	85	119	91	24	29	703
	IBS 53	France	Europe	Alsace		Borrelia afzelii	2012	Human	EM	Benoît Jaulhac							109	24	23	89	96	27	23	28	467
1947	IBS 54	France	Europe	Limousin		Borrelia afzelii	2012	Human	MEM	Benoît Jaulhac							36	23	23	203	26	96	23	156	716
	IBS 55	France	Europe	Lorraine		Borrelia afzelii	2012	Human	EM	Benoît Jaulhac							114	24	24	31	22	92	23	28	347
1933	IBS 56	France	Europe	Alsace		Borrelia afzelii	2012	Human	EM	Benoît Jaulhac							36	24	24	122	25	27	23	28	704
1934	IBS 57	France	Europe	Alsace		Borrelia afzelii	2013	Human	EM	Benoît Jaulhac							109	24	23	32	96	27	23	28	705
1935	IBS 58	France	Europe	Île de France		Borrelia afzelii	2013	Human	Muscle	Benoît Jaulhac							114	24	24	31	22	92	23	28	347
	IBS 60	France	Europe	Lorraine		Borrelia afzelii	2013	Human	MEM	Benoît Jaulhac							37	24	24	31	22	29	23	29	73
	IBS 62	France	Europe	Alsace		Borrelia afzelii	2014	Human	MEM	Benoît Jaulhac							36	24	23	89	96	27	23	28	561
	IBS 65	France	Europe	Rhône-Alpes		Borrelia afzelii	2015	Human	EM	Benoît Jaulhac							114	24	24	31	22	92	23	28	347
	IBS 66	France	Europe	Lorraine		Borrelia afzelii	2015	Human	EM	Benoît Jaulhac							109	24	23	32	25	32	23	29	698
	IBS 67	France	Europe	Alsace		Borrelia afzelii	2015	Human	EM	Benoît Jaulhac							109	24	23	31	23	30	23	30	554
	IBS 68	France	Europe	Alsace		Borrelia afzelii	2016	Human	EM	Benoît Jaulhac							36	24	23	31	23	30	23	30	75
	IBS 69	France	Europe	Alsace		Borrelia afzelii	2016	Human	EM	Benoît Jaulhac							109	24	23	89	96	27	23	29	465
	IBS 70	France	Europe	Alsace		Borrelia afzelii	2016	Human	EM	Benoît Jaulhac							51	24	23	86	85	27	23	28	349
1936	IBS 72	France	Europe	Franche-Comté		Borrelia afzelii	2016	Human	EM	Benoît Jaulhac							35	24	24	30	21	29	23	41	706
1948	IBS 73	France	Europe	Rhône-Alpes		Borrelia afzelii	2016	Human	EM	Benoît Jaulhac							36	24	24	32	21	31	140	202	717
	IBS 74	France	Europe	Alsace		Borrelia afzelii	2016	Human	EM	Benoît Jaulhac							109	24	23	89	96	27	23	28	467
	IBS 75	France	Europe	Alsace		Borrelia afzelii	2016	Human	EM	Benoît Jaulhac							36	24	24	32	21	31	140	202	717
	IBS 76	France	Europe	Rhône-Alpes		Borrelia afzelii	2016	Human	MEM	Benoît Jaulhac							114	24	24	31	22	92	23	28	347
	IBS 77	France	Europe	Alsace		Borrelia afzelii	2016	Human	EM	Benoît Jaulhac							36	24	23	32	25	32	23	29	78
	IBS 78	France	Europe	Alsace		Borrelia afzelii	2016	Human	EM	Benoît Jaulhac							36	24	23	29	20	28	23	29	71
1937	IBS 79	France	Europe	Alsace		Borrelia afzelii	2016	Human	EM	Benoît Jaulhac							36	24	24	31	22	92	23	28	707
	IBS 80	France	Europe	Alsace		Borrelia afzelii	2016	Human	MEM	Benoît Jaulhac							37	24	24	31	22	29	23	29	73
	IBS 81	France	Europe	Alsace		Borrelia afzelii	2016	Human	EM	Benoît Jaulhac							109	24	23	89	96	27	23	28	467
1938	IBS 82	France	Europe	Alsace		Borrelia afzelii	2016	Human	EM	Benoît Jaulhac							36	24	23	85	23	30	23	30	708
	IBS 83	France	Europe	Rhône-Alpes		Borrelia afzelii	2016	Human	EM	Benoît Jaulhac							36	24	24	32	21	31	23	28	77
	IBS 84	France	Europe	Alsace		Borrelia afzelii	2016	Human	MEM	Benoît Jaulhac							37	24	24	31	22	29	23	29	73
1939	IBS 85	France	Europe	Alsace		Borrelia afzelii	2016	Human	EM	Benoît Jaulhac							172	24	23	86	85	27	23	28	709
	IBS 86	France	Europe	Alsace		Borrelia afzelii	2016	Human	EM	Benoît Jaulhac							114	24	24	31	22	92	23	28	347
	IBS 87	France	Europe	Lorraine		Borrelia afzelii	2016	Human	EM	Benoît Jaulhac							114	24	24	31	22	92	23	28	347
	IBS 88	France	Europe	Île de France		Borrelia afzelii	2017	Human	EM	Benoît Jaulhac							109	24	23	89	96	27	23	28	467
	IBS 89	France	Europe	Rhône-Alpes		Borrelia afzelii	2017	Human	EM	Benoît Jaulhac							51	24	24	31	90	27	23	30	731
	IBS 90	France	Europe	Alsace		Borrelia afzelii	2017	Human	EM	Benoît Jaulhac							39	24	23	211	26	33	23	29	732
	IBS 91	France	Europe	Alsace		Borrelia afzelii	2017	Human	EM	Benoît Jaulhac							109	24	23	31	23	27	23	30	733
	PGO	Germany	Europe	Munich		Borrelia afzelii		Human	Joint								36	24	23	29	20	28	23	29	71
	P/GU	France	Europe	Île de France		Borrelia afzelii	1991	Human	ACA	D.Postic							36	24	23	32	20	27	183	28	710
	PTr	Germany				Borrelia afzelii		Human	ACA								109	24	24	85	22	91	24	29	476
	Simon	Austria				Borrelia afzelii		Human	ACA								36	24	24	1001	85	27	23	30	1073
	H12	Austria				Borrelia afzelii		Human	ACA								36	24	23	29	20	28	23	29	71
	P1H	Germany				Borrelia afzelii		Human	ACA								36	24	23	29	20	28	23	29	71
	PWe/3	Germany				Borrelia afzelii		Human	ACA								35	24	24	30	21	27	23	28	72
	A95S	The Netherlands				Borrelia afzelii		Human	ACA								36	24	23	87	92	27	23	78	1058
	A17S	The Netherlands				Borrelia afzelii		Human	ACA								36	24	24	1001	85	27	23	30	1073
	ACA1	Sweden				Borrelia afzelii		Human	ACA								37	24	24	89	22	220	23	28	1103
	A111S	The Netherlands				Borrelia afzelii		Human	ACA								36	24	23	32	20	27	183	28	710
	DK8	Denmark				Borrelia afzelii		Human	ACA								36	24	23	32	20	27	1001	28	1055
	DK5	Denmark				Borrelia afzelii		Human	ACA								39	24	24	31	22	92	23	28	171
	ACA2	Sweden				Borrelia afzelii		Human	ACA								36	24	23	1002	23	30	23	156	1060
	A114S	The Netherlands				Borrelia afzelii		Human	ACA								109	24	25	86	107	29	23	1001	1033
	A88S	The Netherlands				Borrelia afzelii		Human	ACA								39	24	24	31	22	92	23	28	171
	A86S	The Netherlands				Borrelia afzelii		Human	ACA								37	24	24	31	22	29	23	28	263
	DK3	Denmark				Borrelia afzelii		Human	ACA								36	24	23	31	85	27	23	29	168
	A26S	The Netherlands				Borrelia afzelii		Human	ACA								36	24	23	31	20	30	23	30	1064
	A16S	The Netherlands				Borrelia afzelii		Human	ACA								36	24	1001	32	20	27	183	28	1081
	DK2	Denmark				Borrelia afzelii		Human	ACA								36	24	23	32	20	91	183	28	1054
	H11	Austria				Borrelia afzelii		Human	ACA								109	94	24	34	21	29	141	28	547
	H7	Austria				Borrelia afzelii		Human	ACA								109	94	24	34	21	29	99	28	335
	JM5	Hungary				Borrelia afzelii		Human	ACA								39	24	24	31	22	29	23	29	479
	A110S	The Netherlands				Borrelia afzelii		Human	ACA								35	23	22	32	20	27	23	28	354
	H14	Austria				Borrelia afzelii		Human	ACA								39	24	24	31	22	92	23	28	171
	Oellerer	Austria				Borrelia afzelii		Human	ACA								109	94	24	34	21	29	99	28	335
	A11S7444445	The Netherlands				Borrelia afzelii		Human	ACA								36	24	24	31	22	29	23	28	1075
	A15S	The Netherlands				Borrelia afzelii		Human	EM								38	24	25	32	163	29	1002	28	1090
	A18S	The Netherlands				Borrelia afzelii		Human	EM								109	24	23	89	96	27	23	28	467
	A20S	The Netherlands				Borrelia afzelii		Human	EM								109	24	23	89	96	27	23	28	467
	A21S	The Netherlands				Borrelia afzelii		Human	EM								36	24	24	1003	22	29	23	28	1071
	A22S	The Netherlands				Borrelia afzelii		Human	EM								36	24	24	1003	22	29	23	28	1071
	A24S	The Netherlands				Borrelia afzelii		Human	EM								36	24	23	31	85	27	23	29	168
	A25S	The Netherlands				Borrelia afzelii		Human	EM								109	24	24	85	22	91	24	29	476
	A28S	The Netherlands				Borrelia afzelii		Human	EM								39	24	24	31	22	92	23	28	171
	A30S	The Netherlands				Borrelia afzelii		Human	EM								36	24	24	1003	22	29	23	28	1071
	A31S	The Netherlands				Borrelia afzelii		Human	EM								36	24	24	31	96	27	23	28	1076
	A32S	The Netherlands				Borrelia afzelii		Human	EM								114	24	24	31	22	92	23	28	347
	A33S	The Netherlands				Borrelia afzelii		Human	EM								109	24	24	85	119	27	24	29	1041
	A35S	The Netherlands				Borrelia afzelii		Human	EM								39	24	24	31	22	92	23	28	171
	A36S	The Netherlands				Borrelia afzelii		Human	EM								109	24	24	85	22	91	24	29	476
	A37S	The Netherlands				Borrelia afzelii		Human	EM								37	24	23	31	22	29	23	28	289
	A38S	The Netherlands				Borrelia afzelii		Human	EM								36	23	22	1004	26	96	23	156	1084
	A39S	The Netherlands				Borrelia afzelii		Human	EM								109	24	24	85	22	91	24	29	476
	A41S	The Netherlands				Borrelia afzelii		Human	EM								36	24	24	1003	22	29	23	28	1071
	A42S	The Netherlands				Borrelia afzelii		Human	EM								37	24	23	31	22	92	23	28	1101
	A43S	The Netherlands				Borrelia afzelii		Human	EM								109	24	24	85	22	91	24	29	476
	A46S	The Netherlands				Borrelia afzelii		Human	EM								36	23	22	1004	26	96	23	156	1084
	A47S	The Netherlands				Borrelia afzelii		Human	EM								36	24	23	31	96	27	23	28	1066
	A74S	The Netherlands				Borrelia afzelii		Human	EM								36	24	119	32	20	27	183	28	1080
	A75S	The Netherlands				Borrelia afzelii		Human	EM								37	24	24	31	22	29	23	28	263
	A84S	The Netherlands				Borrelia afzelii		Human	EM								36	24	24	1003	22	29	23	28	1071
	A85S	The Netherlands				Borrelia afzelii		Human	EM								37	24	24	31	85	92	23	28	1104
	A34S	The Netherlands				Borrelia afzelii		Human	EM								36	24	119	32	20	27	183	28	1080
	A89S	The Netherlands				Borrelia afzelii		Human	EM								109	24	23	89	96	27	23	28	467
	A90S	The Netherlands				Borrelia afzelii		Human	EM								51	24	23	86	85	92	23	29	1096
	A92S	The Netherlands				Borrelia afzelii		Human	EM								39	24	24	31	22	92	23	28	171
	A93S	The Netherlands				Borrelia afzelii		Human	EM								109	145	23	31	23	30	23	29	1051
	A96S	The Netherlands				Borrelia afzelii		Human	EM								36	24	24	1003	22	29	23	28	1071
	A98S	The Netherlands				Borrelia afzelii		Human	EM								109	24	23	89	22	27	23	28	204
	A100S	The Netherlands				Borrelia afzelii		Human	EM								109	24	23	31	23	30	23	28	1038
	A101S	The Netherlands				Borrelia afzelii		Human	EM								109	24	24	85	22	91	24	29	476
	A102S	The Netherlands				Borrelia afzelii		Human	EM								36	24	23	86	22	27	23	28	165
	A103S	The Netherlands				Borrelia afzelii		Human	EM								37	24	23	31	22	29	23	28	289
	A105S	The Netherlands				Borrelia afzelii		Human	EM								36	24	119	32	20	27	183	28	1080
	A106S	The Netherlands				Borrelia afzelii		Human	EM								109	24	24	49	25	27	23	28	1046
	A107S	The Netherlands				Borrelia afzelii		Human	EM								109	24	23	89	96	27	23	28	467
	A108S	The Netherlands				Borrelia afzelii		Human	EM								36	24	24	31	22	29	23	28	1075
	A109S	The Netherlands				Borrelia afzelii		Human	EM								109	24	24	85	22	91	24	29	476
	A112S	The Netherlands				Borrelia afzelii		Human	EM								109	24	24	85	22	91	24	29	476
	A113S	The Netherlands				Borrelia afzelii		Human	EM								36	24	23	86	22	27	23	28	165
	A115S	The Netherlands				Borrelia afzelii		Human	EM								36	24	24	1003	22	29	23	28	1071
	A116S	The Netherlands				Borrelia afzelii		Human	EM								36	24	119	32	20	27	183	28	1080
	10HA	Finland				Borrelia afzelii		Human	EM								109	24	24	85	22	91	24	29	476
	A117S	The Netherlands				Borrelia afzelii		Human	EM								39	24	24	31	22	92	23	28	171
	A118S	The Netherlands				Borrelia afzelii		Human	EM								39	24	24	31	22	92	23	28	171
	A119S	The Netherlands				Borrelia afzelii		Human	EM								109	24	24	49	25	27	23	28	1046
	A120S	The Netherlands				Borrelia afzelii		Human	EM								36	24	23	32	20	27	183	28	710
	A122S	The Netherlands				Borrelia afzelii		Human	EM								109	24	23	31	23	30	23	28	1038
	A123S	The Netherlands				Borrelia afzelii		Human	EM								109	24	1002	89	96	27	23	28	1029
	A126S	The Netherlands				Borrelia afzelii		Human	EM								35	24	23	89	96	27	23	28	1025
	A127S	The Netherlands				Borrelia afzelii		Human	EM								38	24	1003	32	90	1001	24	28	1088
	Lund203	Sweden				Borrelia afzelii		Human	EM								109	24	23	1004	1001	32	23	29	1035
	Nc17	Switzerland				Borrelia afzelii		Human	EM								109	24	24	85	22	91	23	29	1042
	Lund35	Sweden				Borrelia afzelii		Human	EM								51	24	24	86	85	27	24	28	1100
	Lund82	Sweden				Borrelia afzelii		Human	EM								35	24	1004	86	118	29	23	29	1026
	ST14	Slovenia				Borrelia afzelii		Human	EM								109	24	24	86	107	96	23	29	462
	Lund212	Sweden				Borrelia afzelii		Human	EM								109	24	23	89	96	27	23	28	467
	5VB	Finland				Borrelia afzelii		Human	EM								37	24	24	31	22	220	23	28	718
	Lund157	Sweden				Borrelia afzelii		Human	EM								109	145	23	31	23	30	23	29	1051
	Lund207	Sweden				Borrelia afzelii		Human	EM								109	24	25	86	107	96	184	29	715
	Lund68	Sweden				Borrelia afzelii		Human	EM								35	23	22	32	20	27	23	28	354
	Lund169	Sweden				Borrelia afzelii		Human	EM								183	24	96	31	85	172	23	28	1094
	Lund165	Sweden				Borrelia afzelii		Human	EM								109	24	24	85	22	91	24	29	476
	Lund156	Sweden				Borrelia afzelii		Human	EM								38	24	25	32	163	29	1002	28	1090
	Lund58	Sweden				Borrelia afzelii		Human	EM								37	24	24	31	22	29	23	28	263
	IBS4	France				Borrelia afzelii		Human	EM								35	24	24	30	21	27	23	41	540
	A27S	The Netherlands				Borrelia afzelii		Human	EM								36	24	25	31	1002	92	23	29	1052
	A40S	The Netherlands				Borrelia afzelii		Human	EM								51	24	23	86	85	92	23	29	1096
	Bol22	Italy				Borrelia afzelii		Human	EM								36	24	24	32	21	31	140	30	1072
	A150S	The Netherlands				Borrelia afzelii		Human	EM								36	24	23	31	85	27	23	29	168
	H9	Austria				Borrelia afzelii		Human	EM								109	24	23	89	1003	27	23	28	1034
	Winter	Austria				Borrelia afzelii		Human	EM								36	24	23	32	25	27	23	29	351
	Bol11	Italy				Borrelia afzelii		Human	EM								39	150	132	35	96	27	23	156	1093
	A151S	The Netherlands				Borrelia afzelii		Human	EM								109	24	24	85	22	91	24	29	476
	4568	Austria				Borrelia afzelii		Human	EM								114	24	24	31	22	92	23	28	347
	DK33	Denmark				Borrelia afzelii		Human	EM								109	24	24	1005	21	27	23	28	1044
	Bol8	Italy				Borrelia afzelii		Human	EM								36	24	23	121	117	96	23	156	1059
	Purgaric	Austria				Borrelia afzelii		Human	EM								109	24	24	86	107	96	23	28	1045
	DK26	Denmark				Borrelia afzelii		Human	EM								36	24	23	89	20	27	183	28	1053
	Bol17	Italy				Borrelia afzelii		Human	EM								35	23	22	89	96	27	1003	28	1027
	ECM1	Sweden				Borrelia afzelii		Human	EM								36	24	23	32	20	27	183	28	710
	4414	Austria				Borrelia afzelii		Human	EM								38	24	25	32	90	1002	24	28	1089
	5147	Austria				Borrelia afzelii		Human	EM								109	94	24	34	21	29	99	28	335
	A02S448739	The Netherlands				Borrelia afzelii		Human	EM								36	24	24	1003	22	29	23	28	1071
	A03S8429087	The Netherlands				Borrelia afzelii		Human	EM								36	24	24	1003	22	29	23	28	1071
	A04S4431394	The Netherlands				Borrelia afzelii		Human	EM								36	24	24	1003	22	29	23	28	1071
	A05S9480267	The Netherlands				Borrelia afzelii		Human	EM								109	24	23	89	96	27	23	28	467
	A06S5782440	The Netherlands				Borrelia afzelii		Human	EM								36	24	24	1003	22	29	23	28	1071
	A07S8495533	The Netherlands				Borrelia afzelii		Human	EM								36	24	119	32	20	27	183	28	1080
	A08S4436530	The Netherlands				Borrelia afzelii		Human	EM								114	24	24	31	22	92	23	28	347
	A10S5793225	The Netherlands				Borrelia afzelii		Human	EM								36	24	24	31	22	29	23	28	1075
	S30394	Hungary				Borrelia afzelii		Human	EM								38	24	25	32	90	29	24	28	463
	TD30858	Hungary				Borrelia afzelii		Human	EM								1001	24	23	35	117	96	23	156	1023
	BB31969	Hungary				Borrelia afzelii		Human	EM								36	1001	24	35	117	172	23	28	1085

## Sheet: List of STs
ST (MLST)	clpA	clpX	nifS	pepX	pyrG	recG	rplB	uvrA
71	36	24	23	29	20	28	23	29
72	35	24	24	30	21	27	23	28
73	37	24	24	31	22	29	23	29
75	36	24	23	31	23	30	23	30
77	36	24	24	32	21	31	23	28
78	36	24	23	32	25	32	23	29
80	39	24	23	35	26	33	23	29
165	36	24	23	86	22	27	23	28
168	36	24	23	31	85	27	23	29
171	39	24	24	31	22	92	23	28
204	109	24	23	89	22	27	23	28
263	37	24	24	31	22	29	23	28
289	37	24	23	31	22	29	23	28
335	109	94	24	34	21	29	99	28
347	114	24	24	31	22	92	23	28
348	36	24	23	31	20	28	23	29
349	51	24	23	86	85	27	23	28
351	36	24	23	32	25	27	23	29
353	36	24	23	29	23	28	23	29
354	35	23	22	32	20	27	23	28
458	36	24	23	31	20	28	23	30
459	36	24	23	31	85	28	23	29
460	36	24	23	31	23	164	23	28
461	37	24	24	32	22	29	23	28
462	109	24	24	86	107	96	23	29
463	38	24	25	32	90	29	24	28
464	109	24	24	86	107	29	23	28
465	109	24	23	89	96	27	23	29
466	36	24	24	85	96	91	24	29
467	109	24	23	89	96	27	23	28
468	181	24	25	32	90	29	24	28
469	36	24	23	35	26	96	23	29
470	36	24	24	32	85	27	23	30
471	36	24	132	32	118	30	23	28
472	37	24	24	31	22	27	23	28
473	109	145	23	31	107	30	23	29
474	38	24	25	32	163	29	24	28
475	114	24	24	31	22	166	23	28
476	109	24	24	85	22	91	24	29
477	35	23	22	32	20	165	23	28
478	36	24	23	32	20	28	23	29
479	39	24	24	31	22	29	23	29
480	36	24	24	31	85	27	23	30
539	114	24	23	89	96	27	23	28
540	35	24	24	30	21	27	23	41
541	109	94	23	34	24	29	99	28
542	36	24	24	32	20	29	23	155
543	36	24	25	31	116	27	23	156
544	183	24	23	34	21	29	140	28
547	109	94	24	34	21	29	141	28
548	36	24	24	30	118	28	23	28
552	39	24	22	35	96	27	23	156
553	36	24	23	87	92	27	23	29
554	109	24	23	31	23	30	23	30
555	36	24	23	86	166	29	24	29
556	109	24	23	85	22	91	23	29
557	109	94	23	34	21	29	99	28
558	51	24	23	86	96	27	23	28
559	36	24	23	86	20	27	22	28
560	36	94	23	34	21	29	99	28
561	36	24	23	89	96	27	23	28
562	36	24	23	29	20	30	23	29
563	109	24	24	85	90	91	24	30
564	39	24	24	31	98	29	23	29
565	114	24	24	31	22	169	143	28
566	39	24	24	31	22	29	140	29
567	36	24	24	31	20	92	23	159
568	36	24	24	85	20	28	23	29
569	39	24	24	31	22	110	23	29
570	37	24	24	31	98	92	23	28
571	131	82	24	88	92	27	23	28
572	36	24	25	31	116	29	23	28
579	109	24	24	86	117	96	23	29
581	36	24	23	32	21	92	140	28
582	109	94	23	32	21	29	99	28
583	36	24	23	49	25	32	23	29
584	114	24	24	31	22	169	23	28
585	35	23	22	32	20	52	23	28
587	36	150	24	35	117	172	23	28
695	109	24	23	85	23	30	23	30
696	109	24	23	32	25	27	23	29
697	39	24	23	32	117	29	23	156
698	109	24	23	32	25	32	23	29
699	36	24	24	30	21	27	23	41
700	35	24	24	35	21	27	23	28
701	109	24	23	89	166	27	23	29
702	39	24	23	32	117	27	23	156
703	109	24	24	85	119	91	24	29
704	36	24	24	122	25	27	23	28
705	109	24	23	32	96	27	23	28
706	35	24	24	30	21	29	23	41
707	36	24	24	31	22	92	23	28
708	36	24	23	85	23	30	23	30
709	172	24	23	86	85	27	23	28
710	36	24	23	32	20	27	183	28
711	37	24	24	31	22	219	23	28
712	36	24	23	202	20	27	183	28
713	37	24	24	31	85	29	23	203
714	229	24	24	31	22	27	23	28
715	109	24	25	86	107	96	184	29
716	36	23	23	203	26	96	23	156
717	36	24	24	32	21	31	140	202
718	37	24	24	31	22	220	23	28
731	51	24	24	31	90	27	23	30
732	39	24	23	211	26	33	23	29
733	109	24	23	31	23	27	23	30
1023	1001	24	23	35	117	96	23	156
1025	35	24	23	89	96	27	23	28
1026	35	24	1004	86	118	29	23	29
1027	35	23	22	89	96	27	1003	28
1029	109	24	1002	89	96	27	23	28
1033	109	24	25	86	107	29	23	1001
1034	109	24	23	89	1003	27	23	28
1035	109	24	23	1004	1001	32	23	29
1038	109	24	23	31	23	30	23	28
1041	109	24	24	85	119	27	24	29
1042	109	24	24	85	22	91	23	29
1044	109	24	24	1005	21	27	23	28
1045	109	24	24	86	107	96	23	28
1046	109	24	24	49	25	27	23	28
1051	109	145	23	31	23	30	23	29
1052	36	24	25	31	1002	92	23	29
1053	36	24	23	89	20	27	183	28
1054	36	24	23	32	20	91	183	28
1055	36	24	23	32	20	27	1001	28
1058	36	24	23	87	92	27	23	78
1059	36	24	23	121	117	96	23	156
1060	36	24	23	1002	23	30	23	156
1064	36	24	23	31	20	30	23	30
1066	36	24	23	31	96	27	23	28
1071	36	24	24	1003	22	29	23	28
1072	36	24	24	32	21	31	140	30
1073	36	24	24	1001	85	27	23	30
1075	36	24	24	31	22	29	23	28
1076	36	24	24	31	96	27	23	28
1080	36	24	119	32	20	27	183	28
1081	36	24	1001	32	20	27	183	28
1084	36	23	22	1004	26	96	23	156
1085	36	1001	24	35	117	172	23	28
1088	38	24	1003	32	90	1001	24	28
1089	38	24	25	32	90	1002	24	28
1090	38	24	25	32	163	29	1002	28
1093	39	150	132	35	96	27	23	156
1094	183	24	96	31	85	172	23	28
1096	51	24	23	86	85	92	23	29
1100	51	24	24	86	85	27	24	28
1101	37	24	23	31	22	92	23	28
1103	37	24	24	89	22	220	23	28
1104	37	24	24	31	85	92	23	28

## Sheet: ST_countries
ST identified in each European country	ST
Country	71	72	73	75	77	78	80	165	168	171	204	263	289	335	347	348	349	353	354	458	459	460	461	462	463	464	465	466	467	468	469	470	471	472	473	474	475	476	477	478	479	480	539	540	541	542	543	544	547
Germany	20	3		2			2			1				2	4	1	1	1		3	1	1	1	6	4	1	2	1	1	1		1	1	1	1	1	1	2	2	1	2	1		1					1
Austria	1			1						1				3	1					1																													1
Denmark									1	1
Finland																																						1
France	2	1	4	2	1	2									10		1										1		5							1								2
Hungary																									1																1
The Netherlands								2	2	6	1	2	2		2				1										5									8
Poland																					1
Slovenia																								1																	2		1	1	1	1	1	1
Sweden												1							1										1									1
Switzerland
former Yugoslavia														1																	1
Italy
Total	23	4	4	5	1	2	2	2	3	9	1	3	2	6	17	1	2	1	2	4	2	1	1	7	5	1	3	1	12	1	1	1	1	1	1	2	1	12	2	1	5	1	1	4	1	1	1	1	2
[truncated: 101 more columns]
