# Supplementary material for: Multilocus sequence typing of clinical Borreliella afzelii strains: population structure and differential ability to disseminate in humans
Source: Parasit Vectors. 2018 Jun 28;11:374. doi: 10.1186/s13071-018-2938-x (PMC6027761; doi:10.1186/s13071-018-2938-x)
Supplement: Supplementary file 2 — Database 2. Clinical manifestations of Lyme borreliosis associated with strains grouped per ST and CC. Analyses were conducted on CCs using both DLV and SLV thresholds. (XLSX 78 kb) [file 13071_2018_2938_MOESM2_ESM.xlsx]

## Sheet: ST
ST	EM	MEM	ACA	BL	CSF	PKJ	Blood	Muscle	Morphea	Skin biopsy (unspecified)	Unknown	Total
ST 1023	1	0	0	0	0	0	0	0	0	0	0	1
ST 1025	1	0	0	0	0	0	0	0	0	0	0	1
ST 1026	1	0	0	0	0	0	0	0	0	0	0	1
ST 1027	1	0	0	0	0	0	0	0	0	0	0	1
ST 1029	1	0	0	0	0	0	0	0	0	0	0	1
ST 1033	0	0	1	0	0	0	0	0	0	0	0	1
ST 1034	1	0	0	0	0	0	0	0	0	0	0	1
ST 1035	1	0	0	0	0	0	0	0	0	0	0	1
ST 1038	2	0	0	0	0	0	0	0	0	0	0	2
ST 1041	1	0	0	0	0	0	0	0	0	0	0	1
ST 1042	1	0	0	0	0	0	0	0	0	0	0	1
ST 1044	1	0	0	0	0	0	0	0	0	0	0	1
ST 1045	1	0	0	0	0	0	0	0	0	0	0	1
ST 1046	2	0	0	0	0	0	0	0	0	0	0	2
ST 1051	2	0	0	0	0	0	0	0	0	0	0	2
ST 1052	1	0	0	0	0	0	0	0	0	0	0	1
ST 1053	1	0	0	0	0	0	0	0	0	0	0	1
ST 1054	0	0	1	0	0	0	0	0	0	0	0	1
ST 1055	0	0	1	0	0	0	0	0	0	0	0	1
ST 1058	0	0	1	0	0	0	0	0	0	0	0	1
ST 1059	1	0	0	0	0	0	0	0	0	0	0	1
ST 1060	0	0	1	0	0	0	0	0	0	0	0	1
ST 1064	0	0	1	0	0	0	0	0	0	0	0	1
ST 1066	1	0	0	0	0	0	0	0	0	0	0	1
ST 1071	11	0	0	0	0	0	0	0	0	0	0	11
ST 1072	1	0	0	0	0	0	0	0	0	0	0	1
ST 1073	0	0	2	0	0	0	0	0	0	0	0	2
ST 1075	2	0	1	0	0	0	0	0	0	0	0	3
ST 1076	1	0	0	0	0	0	0	0	0	0	0	1
ST 1080	5	0	0	0	0	0	0	0	0	0	0	5
ST 1081	0	0	1	0	0	0	0	0	0	0	0	1
ST 1084	2	0	0	0	0	0	0	0	0	0	0	2
ST 1085	1	0	0	0	0	0	0	0	0	0	0	1
ST 1088	1	0	0	0	0	0	0	0	0	0	0	1
ST 1089	1	0	0	0	0	0	0	0	0	0	0	1
ST 1090	2	0	0	0	0	0	0	0	0	0	0	2
ST 1093	1	0	0	0	0	0	0	0	0	0	0	1
ST 1094	1	0	0	0	0	0	0	0	0	0	0	1
ST 1096	2	0	0	0	0	0	0	0	0	0	0	2
ST 1100	1	0	0	0	0	0	0	0	0	0	0	1
ST 1101	1	0	0	0	0	0	0	0	0	0	0	1
ST 1103	0	0	1	0	0	0	0	0	0	0	0	1
ST 1104	1	0	0	0	0	0	0	0	0	0	0	1
ST 165	2	0	0	0	0	0	0	0	0	0	0	2
ST 168	2	0	1	0	0	0	0	0	0	0	0	3
ST 171	5	0	4	0	0	0	0	0	0	0	0	9
ST 204	1	0	0	0	0	0	0	0	0	0	0	1
ST 263	2	0	1	0	0	0	0	0	0	0	0	3
ST 289	2	0	0	0	0	0	0	0	0	0	0	2
ST 335	4	0	2	0	0	0	0	0	0	0	0	6
ST 347	10	2	1	1	2	0	0	1	0	0	0	17
ST 348	1	0	0	0	0	0	0	0	0	0	0	1
ST 349	2	0	0	0	0	0	0	0	0	0	0	2
ST 351	1	0	0	0	0	0	0	0	0	0	0	1
ST 353	1	0	0	0	0	0	0	0	0	0	0	1
ST 354	1	0	1	0	0	0	0	0	0	0	0	2
ST 458	1	0	0	0	3	0	0	0	0	0	0	4
ST 459	1	0	0	0	1	0	0	0	0	0	0	2
ST 460	1	0	0	0	0	0	0	0	0	0	0	1
ST 461	1	0	0	0	0	0	0	0	0	0	0	1
ST 462	4	0	0	1	1	1	0	0	0	0	0	7
ST 463	2	0	1	1	0	0	1	0	0	0	0	5
ST 464	1	0	0	0	0	0	0	0	0	0	0	1
ST 465	2	0	0	0	1	0	0	0	0	0	0	3
ST 466	1	0	0	0	0	0	0	0	0	0	0	1
ST 467	12	0	0	0	0	0	0	0	0	0	0	12
ST 468	1	0	0	0	0	0	0	0	0	0	0	1
ST 469	1	0	0	0	0	0	0	0	0	0	0	1
ST 470	1	0	0	0	0	0	0	0	0	0	0	1
ST 471	1	0	0	0	0	0	0	0	0	0	0	1
ST 472	0	0	0	1	0	0	0	0	0	0	0	1
ST 473	1	0	0	0	0	0	0	0	0	0	0	1
ST 474	1	0	1	0	0	0	0	0	0	0	0	2
ST 475	1	0	0	0	0	0	0	0	0	0	0	1
ST 476	10	0	2	0	0	0	0	0	0	0	0	12
ST 477	1	0	0	1	0	0	0	0	0	0	0	2
ST 478	1	0	0	0	0	0	0	0	0	0	0	1
ST 479	2	0	1	0	0	0	0	0	0	2	0	5
ST 480	1	0	0	0	0	0	0	0	0	0	0	1
ST 539	0	0	0	0	1	0	0	0	0	0	0	1
ST 540	1	0	2	0	0	0	0	0	0	1	0	4
ST 541	0	0	0	0	0	0	0	0	0	1	0	1
ST 542	0	0	0	0	1	0	0	0	0	0	0	1
ST 543	0	0	0	0	1	0	0	0	0	0	0	1
ST 544	0	0	0	0	1	0	0	0	0	0	0	1
ST 547	0	0	1	0	0	0	0	0	0	0	1	2
ST 548	0	0	1	0	0	0	0	0	0	0	0	1
ST 552	0	0	0	0	0	0	0	0	0	1	0	1
ST 553	0	0	0	0	0	0	0	0	0	1	0	1
ST 554	3	0	0	0	0	0	0	0	0	1	0	4
ST 555	0	0	0	0	0	0	0	0	0	1	0	1
ST 556	0	0	0	0	0	0	0	0	0	1	0	1
ST 557	0	0	0	0	0	0	0	0	0	4	0	4
ST 558	0	0	0	0	0	0	0	0	0	1	0	1
ST 559	0	0	0	0	0	0	0	0	0	1	0	1
ST 560	0	0	0	0	0	0	0	0	0	1	0	1
ST 561	0	1	0	0	0	0	0	0	0	1	0	2
ST 562	0	0	0	0	0	0	0	0	0	1	0	1
ST 563	0	0	0	0	0	0	0	0	0	1	0	1
ST 564	0	0	0	0	0	0	0	0	0	1	0	1
ST 565	0	0	0	0	0	0	0	0	0	1	0	1
ST 566	0	0	0	0	0	0	0	0	0	1	0	1
ST 567	0	0	0	0	0	0	0	0	0	1	0	1
ST 568	0	0	0	0	0	0	0	0	0	1	0	1
ST 569	0	0	0	0	0	0	0	0	0	1	0	1
ST 570	0	0	0	0	0	0	0	0	0	1	0	1
ST 571	0	0	0	0	0	0	0	0	0	1	0	1
ST 572	0	0	0	0	0	0	0	0	0	1	0	1
ST 579	1	0	0	0	0	0	0	0	0	0	0	1
ST 581	0	0	0	0	0	0	0	0	0	1	0	1
ST 582	0	0	0	0	0	0	0	0	0	1	0	1
ST 583	0	0	0	0	0	0	0	0	0	2	0	2
ST 584	0	0	0	0	0	0	0	0	0	1	0	1
ST 585	0	0	0	0	0	0	0	0	0	1	0	1
ST 587	0	0	0	0	0	0	0	0	0	1	0	1
ST 695	1	0	0	0	0	0	0	0	0	0	0	1
ST 696	1	0	0	0	0	0	0	0	0	0	0	1
ST 697	0	0	0	1	0	0	0	0	0	0	0	1
ST 698	2	0	0	0	0	0	0	0	0	0	0	2
ST 699	0	0	0	1	0	0	0	0	0	0	0	1
ST 700	1	0	0	0	0	0	0	0	0	0	0	1
ST 701	0	0	1	0	0	0	0	0	0	0	0	1
ST 702	0	0	1	0	0	0	0	0	0	0	0	1
ST 703	1	0	0	0	0	0	0	0	0	0	0	1
ST 704	1	0	0	0	0	0	0	0	0	0	0	1
ST 705	1	0	0	0	0	0	0	0	0	0	0	1
ST 706	1	0	0	0	0	0	0	0	0	0	0	1
ST 707	1	0	0	0	0	0	0	0	0	0	0	1
ST 708	1	0	0	0	0	0	0	0	0	0	0	1
ST 709	1	0	0	0	0	0	0	0	0	0	0	1
ST 71	9	0	3	0	8	1	0	0	1	0	1	23
ST 710	4	0	2	0	0	0	0	0	0	0	0	6
ST 711	0	0	1	0	0	0	0	0	0	0	0	1
ST 712	1	0	0	0	0	0	0	0	0	0	0	1
ST 713	1	0	0	0	0	0	0	0	0	0	0	1
ST 714	1	0	0	0	0	0	0	0	0	0	0	1
ST 715	2	0	0	0	0	0	0	0	0	0	0	2
ST 716	0	1	0	0	0	0	0	0	0	0	0	1
ST 717	2	0	0	0	0	0	0	0	0	0	0	2
ST 718	2	0	0	0	0	0	0	0	0	0	0	2
ST 72	3	0	1	0	0	0	0	0	0	0	0	4
ST 73	1	3	0	0	0	0	0	0	0	0	0	4
ST 75	3	0	2	0	0	0	0	0	0	0	0	5
ST 77	1	0	0	0	0	0	0	0	0	0	0	1
ST 78	2	0	0	0	0	0	0	0	0	0	0	2
ST 80	1	0	0	1	0	0	0	0	0	0	0	2
ST 731	1	0	0	0	0	0	0	0	0	0	0	1
ST 732	1	0	0	0	0	0	0	0	0	0	0	1
ST 733	1	0	0	0	0	0	0	0	0	0	0	1
Total	190	7	41	8	20	2	1	1	1	35	2	308

## Sheet: CC_DLV
		ST	EM	MEM	ACA	BL	CSF	PKJ	Blood	Muscle	Morphea	Skin biopsy (unspecified)	Unknown	Total
Clonal complexes (DLV threshold)	CC0	ST 1025	1	0	0	0	0	0	0	0	0	0	0	1
		ST 1029	1	0	0	0	0	0	0	0	0	0	0	1
		ST 1034	1	0	0	0	0	0	0	0	0	0	0	1
		ST 1035	1	0	0	0	0	0	0	0	0	0	0	1
		ST 1038	2	0	0	0	0	0	0	0	0	0	0	2
		ST 1044	1	0	0	0	0	0	0	0	0	0	0	1
		ST 1046	2	0	0	0	0	0	0	0	0	0	0	2
		ST 1051	2	0	0	0	0	0	0	0	0	0	0	2
		ST 1053	1	0	0	0	0	0	0	0	0	0	0	1
		ST 1054	0	0	1	0	0	0	0	0	0	0	0	1
		ST 1055	0	0	1	0	0	0	0	0	0	0	0	1
		ST 1058	0	0	1	0	0	0	0	0	0	0	0	1
		ST 1060	0	0	1	0	0	0	0	0	0	0	0	1
		ST 1064	0	0	1	0	0	0	0	0	0	0	0	1
		ST 1066	1	0	0	0	0	0	0	0	0	0	0	1
		ST 1071	11	0	0	0	0	0	0	0	0	0	0	11
		ST 1073	0	0	2	0	0	0	0	0	0	0	0	2
		ST 1075	2	0	1	0	0	0	0	0	0	0	0	3
		ST 1076	1	0	0	0	0	0	0	0	0	0	0	1
		ST 1080	5	0	0	0	0	0	0	0	0	0	0	5
		ST 1081	0	0	1	0	0	0	0	0	0	0	0	1
		ST 1096	2	0	0	0	0	0	0	0	0	0	0	2
		ST 1100	1	0	0	0	0	0	0	0	0	0	0	1
		ST 1101	1	0	0	0	0	0	0	0	0	0	0	1
		ST 1103	0	0	1	0	0	0	0	0	0	0	0	1
		ST 1104	1	0	0	0	0	0	0	0	0	0	0	1
		ST 731	1	0	0	0	0	0	0	0	0	0	0	1
		ST 733	1	0	0	0	0	0	0	0	0	0	0	1
		ST 165	2	0	0	0	0	0	0	0	0	0	0	2
		ST 168	2	0	1	0	0	0	0	0	0	0	0	3
		ST 171	5	0	4	0	0	0	0	0	0	0	0	9
		ST 204	1	0	0	0	0	0	0	0	0	0	0	1
		ST 263	2	0	1	0	0	0	0	0	0	0	0	3
		ST 289	2	0	0	0	0	0	0	0	0	0	0	2
		ST 347	10	2	1	1	2	0	0	1	0	0	0	17
		ST 348	1	0	0	0	0	0	0	0	0	0	0	1
		ST 349	2	0	0	0	0	0	0	0	0	0	0	2
		ST 351	1	0	0	0	0	0	0	0	0	0	0	1
		ST 353	1	0	0	0	0	0	0	0	0	0	0	1
		ST 458	1	0	0	0	3	0	0	0	0	0	0	4
		ST 459	1	0	0	0	1	0	0	0	0	0	0	2
		ST 460	1	0	0	0	0	0	0	0	0	0	0	1
		ST 461	1	0	0	0	0	0	0	0	0	0	0	1
		ST 465	2	0	0	0	1	0	0	0	0	0	0	3
		ST 467	12	0	0	0	0	0	0	0	0	0	0	12
		ST 470	1	0	0	0	0	0	0	0	0	0	0	1
		ST 472	0	0	0	1	0	0	0	0	0	0	0	1
		ST 473	1	0	0	0	0	0	0	0	0	0	0	1
		ST 475	1	0	0	0	0	0	0	0	0	0	0	1
		ST 478	1	0	0	0	0	0	0	0	0	0	0	1
		ST 479	2	0	1	0	0	0	0	0	0	2	0	5
		ST 480	1	0	0	0	0	0	0	0	0	0	0	1
		ST 539	0	0	0	0	1	0	0	0	0	0	0	1
		ST 540	1	0	2	0	0	0	0	0	0	1	0	4
		ST 543	0	0	0	0	1	0	0	0	0	0	0	1
		ST 553	0	0	0	0	0	0	0	0	0	1	0	1
		ST 554	3	0	0	0	0	0	0	0	0	1	0	4
		ST 558	0	0	0	0	0	0	0	0	0	1	0	1
		ST 559	0	0	0	0	0	0	0	0	0	1	0	1
		ST 561	0	1	0	0	0	0	0	0	0	1	0	2
		ST 562	0	0	0	0	0	0	0	0	0	1	0	1
		ST 564	0	0	0	0	0	0	0	0	0	1	0	1
		ST 565	0	0	0	0	0	0	0	0	0	1	0	1
		ST 566	0	0	0	0	0	0	0	0	0	1	0	1
		ST 567	0	0	0	0	0	0	0	0	0	1	0	1
		ST 568	0	0	0	0	0	0	0	0	0	1	0	1
		ST 569	0	0	0	0	0	0	0	0	0	1	0	1
		ST 570	0	0	0	0	0	0	0	0	0	1	0	1
		ST 572	0	0	0	0	0	0	0	0	0	1	0	1
		ST 583	0	0	0	0	0	0	0	0	0	2	0	2
		ST 584	0	0	0	0	0	0	0	0	0	1	0	1
		ST 695	1	0	0	0	0	0	0	0	0	0	0	1
		ST 696	1	0	0	0	0	0	0	0	0	0	0	1
		ST 698	2	0	0	0	0	0	0	0	0	0	0	2
		ST 699	0	0	0	1	0	0	0	0	0	0	0	1
		ST 700	1	0	0	0	0	0	0	0	0	0	0	1
		ST 701	0	0	1	0	0	0	0	0	0	0	0	1
		ST 704	1	0	0	0	0	0	0	0	0	0	0	1
		ST 705	1	0	0	0	0	0	0	0	0	0	0	1
		ST 706	1	0	0	0	0	0	0	0	0	0	0	1
		ST 707	1	0	0	0	0	0	0	0	0	0	0	1
		ST 708	1	0	0	0	0	0	0	0	0	0	0	1
		ST 709	1	0	0	0	0	0	0	0	0	0	0	1
		ST 71	9	0	3	0	8	1	0	0	1	0	1	23
		ST 710	4	0	2	0	0	0	0	0	0	0	0	6
		ST 711	0	0	1	0	0	0	0	0	0	0	0	1
		ST 712	1	0	0	0	0	0	0	0	0	0	0	1
		ST 713	1	0	0	0	0	0	0	0	0	0	0	1
		ST 714	1	0	0	0	0	0	0	0	0	0	0	1
		ST 718	2	0	0	0	0	0	0	0	0	0	0	2
		ST 72	3	0	1	0	0	0	0	0	0	0	0	4
		ST 73	1	3	0	0	0	0	0	0	0	0	0	4
		ST 75	3	0	2	0	0	0	0	0	0	0	0	5
		ST 78	2	0	0	0	0	0	0	0	0	0	0	2
	Total CC0		135	6	30	3	17	1	0	1	1	20	1	215
	CC1	ST 466	1	0	0	0	0	0	0	0	0	0	0	1
		ST 476	10	0	2	0	0	0	0	0	0	0	0	12
		ST 556	0	0	0	0	0	0	0	0	0	1	0	1
		ST 563	0	0	0	0	0	0	0	0	0	1	0	1
		ST 703	1	0	0	0	0	0	0	0	0	0	0	1
		ST 1041	1	0	0	0	0	0	0	0	0	0	0	1
		ST 1042	1	0	0	0	0	0	0	0	0	0	0	1
	Total CC1		14	0	2	0	0	0	0	0	0	2	0	18
	CC2	ST 462	4	0	0	1	1	1	0	0	0	0	0	7
		ST 464	1	0	0	0	0	0	0	0	0	0	0	1
		ST 579	1	0	0	0	0	0	0	0	0	0	0	1
		ST 715	2	0	0	0	0	0	0	0	0	0	0	2
		ST 1033	0	0	1	0	0	0	0	0	0	0	0	1
		ST 1045	1	0	0	0	0	0	0	0	0	0	0	1
	Total CC2		9	0	1	1	1	1	0	0	0	0	0	13
	CC3	ST 463	2	0	1	1	0	0	1	0	0	0	0	5
		ST 468	1	0	0	0	0	0	0	0	0	0	0	1
		ST 474	1	0	1	0	0	0	0	0	0	0	0	2
		ST 1088	1	0	0	0	0	0	0	0	0	0	0	1
		ST 1089	1	0	0	0	0	0	0	0	0	0	0	1
		ST 1090	2	0	0	0	0	0	0	0	0	0	0	2
	Total CC3		8	0	2	1	0	0	1	0	0	0	0	12
	CC4	ST 335	4	0	2	0	0	0	0	0	0	0	0	6
		ST 541	0	0	0	0	0	0	0	0	0	1	0	1
		ST 547	0	0	1	0	0	0	0	0	0	0	1	2
		ST 557	0	0	0	0	0	0	0	0	0	4	0	4
		ST 560	0	0	0	0	0	0	0	0	0	1	0	1
		ST 582	0	0	0	0	0	0	0	0	0	1	0	1
	Total CC4		4	0	3	0	0	0	0	0	0	7	1	15
	CC5	ST 354	1	0	1	0	0	0	0	0	0	0	0	2
		ST 477	1	0	0	1	0	0	0	0	0	0	0	2
		ST 585	0	0	0	0	0	0	0	0	0	1	0	1
	Total CC5		2	0	1	1	0	0	0	0	0	1	0	5
	CC6	ST 80	1	0	0	1	0	0	0	0	0	0	0	2
		ST 469	1	0	0	0	0	0	0	0	0	0	0	1
		ST 732	1	0	0	0	0	0	0	0	0	0	0	1
	Total CC6		3	0	0	1	0	0	0	0	0	0	0	3
	CC7	ST 77	1	0	0	0	0	0	0	0	0	0	0	1
		ST 717	2	0	0	0	0	0	0	0	0	0	0	2
		ST 1072	1	0	0	0	0	0	0	0	0	0	0	1
	Total CC7		4	0	0	0	0	0	0	0	0	0	0	4
	CC8	ST 716	0	1	0	0	0	0	0	0	0	0	0	1
		ST 1084	2	0	0	0	0	0	0	0	0	0	0	2
	Total CC8		2	1	0	0	0	0	0	0	0	0	0	3
	CC9	ST 697	0	0	0	1	0	0	0	0	0	0	0	1
		ST 702	0	0	1	0	0	0	0	0	0	0	0	1
	Total CC9		0	0	1	1	0	0	0	0	0	0	0	2
	CC10	ST 1023	1	0	0	0	0	0	0	0	0	0	0	1
		ST 1059	1	0	0	0	0	0	0	0	0	0	0	1
	Total CC10		2	0	0	0	0	0	0	0	0	0	0	2
	CC11	ST 552	0	0	0	0	0	0	0	0	0	1	0	1
		ST 1093	1	0	0	0	0	0	0	0	0	0	0	1
	Total CC11		1	0	0	0	0	0	0	0	0	1	0	2
	CC12	ST 587	0	0	0	0	0	0	0	0	0	1	0	1
		ST 1085	1	0	0	0	0	0	0	0	0	0	0	1
	Total CC12		1	0	0	0	0	0	0	0	0	1	0	2
	Total all CCs		185	7	40	8	18	2	1	1	1	32	2	297
Singletons	S1	ST 471	1	0	0	0	0	0	0	0	0	0	0	1
	S2	ST 542	0	0	0	0	1	0	0	0	0	0	0	1
	S3	ST 544	0	0	0	0	1	0	0	0	0	0	0	1
	S4	ST 548	0	0	1	0	0	0	0	0	0	0	0	1
	S5	ST 555	0	0	0	0	0	0	0	0	0	1	0	1
	S6	ST 571	0	0	0	0	0	0	0	0	0	1	0	1
	S7	ST 581	0	0	0	0	0	0	0	0	0	1	0	1
	S8	ST 1026	1	0	0	0	0	0	0	0	0	0	0	1
	S9	ST 1027	1	0	0	0	0	0	0	0	0	0	0	1
	S10	ST 1052	1	0	0	0	0	0	0	0	0	0	0	1
	S11	ST 1094	1	0	0	0	0	0	0	0	0	0	0	1
	Total singletons		5	0	1	0	2	0	0	0	0	3	0	11
Total			190	7	41	8	20	2	1	1	1	35	2	308

## Sheet: EM_Disseminated CC_DLV
		ST	EM	Disseminated infection	Total
Clonal complexes (DLV threshold)	CC0	ST 1025	1	0	1
		ST 1029	1	0	1
		ST 1034	1	0	1
		ST 1035	1	0	1
		ST 1038	2	0	2
		ST 1044	1	0	1
		ST 1046	2	0	2
		ST 1051	2	0	2
		ST 1053	1	0	1
		ST 1054	0	1	1
		ST 1055	0	1	1
		ST 1058	0	1	1
		ST 1060	0	1	1
		ST 1064	0	1	1
		ST 1066	1	0	1
		ST 1071	11	0	11
		ST 1073	0	2	2
		ST 1075	2	1	3
		ST 1076	1	0	1
		ST 1080	5	0	5
		ST 1081	0	1	1
		ST 1096	2	0	2
		ST 1100	1	0	1
		ST 1101	1	0	1
		ST 1103	0	1	1
		ST 1104	1	0	1
		ST 731	1	0	1
		ST 733	1	0	1
		ST 165	2	0	2
		ST 168	2	1	3
		ST 171	5	4	9
		ST 204	1	0	1
		ST 263	2	1	3
		ST 289	2	0	2
		ST 347	10	7	17
		ST 348	1	0	1
		ST 349	2	0	2
		ST 351	1	0	1
		ST 353	1	0	1
		ST 458	1	3	4
		ST 459	1	1	2
		ST 460	1	0	1
		ST 461	1	0	1
		ST 465	2	1	3
		ST 467	12	0	12
		ST 470	1	0	1
		ST 472	0	1	1
		ST 473	1	0	1
		ST 475	1	0	1
		ST 478	1	0	1
		ST 479	2	1	3
		ST 480	1	0	1
		ST 539	0	1	1
		ST 540	1	2	3
		ST 543	0	1	1
		ST 553	0	0	0
		ST 554	3	0	3
		ST 558	0	0	0
		ST 559	0	0	0
		ST 561	0	1	1
		ST 562	0	0	0
		ST 564	0	0	0
		ST 565	0	0	0
		ST 566	0	0	0
		ST 567	0	0	0
		ST 568	0	0	0
		ST 569	0	0	0
		ST 570	0	0	0
		ST 572	0	0	0
		ST 583	0	0	0
		ST 584	0	0	0
		ST 695	1	0	1
		ST 696	1	0	1
		ST 698	2	0	2
		ST 699	0	1	1
		ST 700	1	0	1
		ST 701	0	1	1
		ST 704	1	0	1
		ST 705	1	0	1
		ST 706	1	0	1
		ST 707	1	0	1
		ST 708	1	0	1
		ST 709	1	0	1
		ST 71	9	12	21
		ST 710	4	2	6
		ST 711	0	1	1
		ST 712	1	0	1
		ST 713	1	0	1
		ST 714	1	0	1
		ST 718	2	0	2
		ST 72	3	1	4
		ST 73	1	3	4
		ST 75	3	2	5
		ST 78	2	0	2
	Total CC0		135	58	193
	CC1	ST 466	1	0	1
		ST 476	10	2	12
		ST 556	0	0	0
		ST 563	0	0	0
		ST 703	1	0	1
		ST 1041	1	0	1
		ST 1042	1	0	1
	Total CC1		14	2	16
	CC2	ST 462	4	3	7
		ST 464	1	0	1
		ST 579	1	0	1
		ST 715	2	0	2
		ST 1033	0	1	1
		ST 1045	1	0	1
	Total CC2		9	4	13
	CC3	ST 463	2	3	5
		ST 468	1	0	1
		ST 474	1	1	2
		ST 1088	1	0	1
		ST 1089	1	0	1
		ST 1090	2	0	2
	Total CC3		8	4	12
	CC4	ST 335	4	2	6
		ST 541	0	0	0
		ST 547	0	1	1
		ST 557	0	0	0
		ST 560	0	0	0
		ST 582	0	0	0
	Total CC4		4	3	7
	CC5	ST 354	1	1	2
		ST 477	1	1	2
		ST 585	0	0	0
	Total CC5		2	2	4
	CC6	ST 80	1	1	2
		ST 469	1	0	1
		ST 732	1	0	1
	Total CC6		3	1	4
	CC7	ST 77	1	0	1
		ST 717	2	0	2
		ST 1072	1	0	1
	Total CC7		4	0	4
	CC8	ST 716	0	1	1
		ST 1084	2	0	2
	Total CC8		2	1	3
	CC9	ST 697	0	1	1
		ST 702	0	1	1
	Total CC9		0	2	2
	CC10	ST 1023	1	0	1
		ST 1059	1	0	1
	Total CC10		2	0	2
	CC11	ST 552	0	0	0
		ST 1093	1	0	1
	Total CC11		1	0	1
	CC12	ST 587	0	0	0
		ST 1085	1	0	1
	Total CC12		1	0	1
	Total all CCs		185	77	262
Singletons	S1	ST 471	1	0	1
	S2	ST 542	0	1	1
	S3	ST 544	0	1	1
	S4	ST 548	0	1	1
	S5	ST 555	0	0	0
	S6	ST 571	0	0	0
	S7	ST 581	0	0	0
	S8	ST 1026	1	0	1
	S9	ST 1027	1	0	1
	S10	ST 1052	1	0	1
	S11	ST 1094	1	0	1
	Total Singletons		5	3	8
Total			190	80	270

## Sheet: CC_SLV
		ST	EM	MEM	ACA	BL	CSF	PKJ	Blood	Muscle	Morphea	Skin biopsy (unspecified)	Unknown	Total
Clonal complexes (SLV threshold)	CC0	ST 565	0	0	0	0	0	0	0	0	0	1	0	1
		ST 584	0	0	0	0	0	0	0	0	0	1	0	1
		ST 347	10	2	1	1	2	0	0	1	0	0	0	17
		ST 171	5	0	4	0	0	0	0	0	0	0	0	9
		ST 475	1	0	0	0	0	0	0	0	0	0	0	1
		ST 707	1	0	0	0	0	0	0	0	0	0	0	1
		ST 1075	2	0	1	0	0	0	0	0	0	0	0	3
		ST 1071	11	0	0	0	0	0	0	0	0	0	0	11
		ST 263	2	0	1	0	0	0	0	0	0	0	0	3
		ST 711	0	0	1	0	0	0	0	0	0	0	0	1
		ST 289	2	0	0	0	0	0	0	0	0	0	0	2
		ST 1101	1	0	0	0	0	0	0	0	0	0	0	1
		ST 461	1	0	0	0	0	0	0	0	0	0	0	1
		ST 718	2	0	0	0	0	0	0	0	0	0	0	2
		ST 1103	0	0	1	0	0	0	0	0	0	0	0	1
		ST 472	0	0	0	1	0	0	0	0	0	0	0	1
		ST 714	1	0	0	0	0	0	0	0	0	0	0	1
		ST 73	1	3	0	0	0	0	0	0	0	0	0	4
		ST 479	2	0	1	0	0	0	0	0	0	2	0	5
		ST 564	0	0	0	0	0	0	0	0	0	1	0	1
		ST 569	0	0	0	0	0	0	0	0	0	1	0	1
		ST 566	0	0	0	0	0	0	0	0	0	1	0	1
	Total CC0		42	5	10	2	2	0	0	1	0	7	0	69
	CC1	ST 168	2	0	1	0	0	0	0	0	0	0	0	3
		ST 459	1	0	0	0	1	0	0	0	0	0	0	2
		ST 348	1	0	0	0	0	0	0	0	0	0	0	1
		ST 478	1	0	0	0	0	0	0	0	0	0	0	1
		ST 71	9	0	3	0	8	1	0	0	1	0	1	23
		ST 562	0	0	0	0	0	0	0	0	0	1	0	1
		ST 353	1	0	0	0	0	0	0	0	0	0	0	1
		ST 458	1	0	0	0	3	0	0	0	0	0	0	4
		ST 1064	0	0	1	0	0	0	0	0	0	0	0	1
		ST 75	3	0	2	0	0	0	0	0	0	0	0	5
		ST 708	1	0	0	0	0	0	0	0	0	0	0	1
		ST 554	3	0	0	0	0	0	0	0	0	1	0	4
		ST 733	1	0	0	0	0	0	0	0	0	0	0	1
		ST 1038	2	0	0	0	0	0	0	0	0	0	0	2
		ST 695	1	0	0	0	0	0	0	0	0	0	0	1
	Total CC1		27	0	7	0	12	1	0	0	1	2	1	51
	CC2	ST 467	12	0	0	0	0	0	0	0	0	0	0	12
		ST 465	2	0	0	0	1	0	0	0	0	0	0	3
		ST 701	0	0	1	0	0	0	0	0	0	0	0	1
		ST 204	1	0	0	0	0	0	0	0	0	0	0	1
		ST 539	0	0	0	0	1	0	0	0	0	0	0	1
		ST 1029	1	0	0	0	0	0	0	0	0	0	0	1
		ST 1034	1	0	0	0	0	0	0	0	0	0	0	1
		ST 705	1	0	0	0	0	0	0	0	0	0	0	1
		ST 1025	1	0	0	0	0	0	0	0	0	0	0	1
		ST 561	0	1	0	0	0	0	0	0	0	1	0	2
		ST 1066	1	0	0	0	0	0	0	0	0	0	0	1
		ST 1076	1	0	0	0	0	0	0	0	0	0	0	1
	Total CC2		21	1	1	0	2	0	0	0	0	1	0	26
	CC3	ST 710	4	0	2	0	0	0	0	0	0	0	0	6
		ST 712	1	0	0	0	0	0	0	0	0	0	0	1
		ST 1053	1	0	0	0	0	0	0	0	0	0	0	1
		ST 1055	0	0	1	0	0	0	0	0	0	0	0	1
		ST 1054	0	0	1	0	0	0	0	0	0	0	0	1
		ST 1080	5	0	0	0	0	0	0	0	0	0	0	5
		ST 1081	0	0	1	0	0	0	0	0	0	0	0	1
	Total CC3		11	0	5	0	0	0	0	0	0	0	0	16
	CC4	ST 335	4	0	2	0	0	0	0	0	0	0	0	6
		ST 541	0	0	0	0	0	0	0	0	0	1	0	1
		ST 547	0	0	1	0	0	0	0	0	0	0	1	2
		ST 557	0	0	0	0	0	0	0	0	0	4	0	4
		ST 560	0	0	0	0	0	0	0	0	0	1	0	1
		ST 582	0	0	0	0	0	0	0	0	0	1	0	1
	Total CC4		4	0	3	0	0	0	0	0	0	7	1	15
	CC5	ST 78	2	0	0	0	0	0	0	0	0	0	0	2
		ST 583	0	0	0	0	0	0	0	0	0	2	0	2
		ST 698	2	0	0	0	0	0	0	0	0	0	0	2
		ST 351	1	0	0	0	0	0	0	0	0	0	0	1
		ST 696	1	0	0	0	0	0	0	0	0	0	0	1
	Total CC5		6	0	0	0	0	0	0	0	0	2	0	8
	CC6	ST 463	2	0	1	1	0	0	1	0	0	0	0	5
		ST 468	1	0	0	0	0	0	0	0	0	0	0	1
		ST 474	1	0	1	0	0	0	0	0	0	0	0	2
		ST 1089	1	0	0	0	0	0	0	0	0	0	0	1
		ST 1090	2	0	0	0	0	0	0	0	0	0	0	2
	Total CC6		7	0	2	1	0	0	1	0	0	0	0	11
	CC7	ST 540	1	0	2	0	0	0	0	0	0	1	0	4
		ST 699	0	0	0	1	0	0	0	0	0	0	0	1
		ST 706	1	0	0	0	0	0	0	0	0	0	0	1
		ST 72	3	0	1	0	0	0	0	0	0	0	0	4
		ST 700	1	0	0	0	0	0	0	0	0	0	0	1
	Total CC7		6	0	3	1	0	0	0	0	0	1	0	11
	CC8	ST 476	10	0	2	0	0	0	0	0	0	0	0	12
		ST 556	0	0	0	0	0	0	0	0	0	1	0	1
		ST 703	1	0	0	0	0	0	0	0	0	0	0	1
		ST 1041	1	0	0	0	0	0	0	0	0	0	0	1
		ST 1042	1	0	0	0	0	0	0	0	0	0	0	1
	Total CC8		13	0	2	0	0	0	0	0	0	1	0	16
	CC9	ST 462	4	0	0	1	1	1	0	0	0	0	0	7
		ST 464	1	0	0	0	0	0	0	0	0	0	0	1
		ST 579	1	0	0	0	0	0	0	0	0	0	0	1
		ST 1045	1	0	0	0	0	0	0	0	0	0	0	1
	Total CC9		7	0	0	1	1	1	0	0	0	0	0	10
	CC10	ST 354	1	0	1	0	0	0	0	0	0	0	0	2
		ST 477	1	0	0	1	0	0	0	0	0	0	0	2
		ST 585	0	0	0	0	0	0	0	0	0	1	0	1
	Total CC10		2	0	1	1	0	0	0	0	0	1	0	5
	CC11	ST 480	1	0	0	0	0	0	0	0	0	0	0	1
		ST 470	1	0	0	0	0	0	0	0	0	0	0	1
		ST 1073	0	0	2	0	0	0	0	0	0	0	0	2
	Total CC11		2	0	2	0	0	0	0	0	0	0	0	4
	CC12	ST 349	2	0	0	0	0	0	0	0	0	0	0	2
		ST 709	1	0	0	0	0	0	0	0	0	0	0	1
		ST 558	0	0	0	0	0	0	0	0	0	1	0	1
	Total CC12		3	0	0	0	0	0	0	0	0	1	0	4
	CC13	ST 697	0	0	0	1	0	0	0	0	0	0	0	1
		ST 702	0	0	1	0	0	0	0	0	0	0	0	1
	Total CC13		0	0	1	1	0	0	0	0	0	0	0	2
	CC14	ST 553	0	0	0	0	0	0	0	0	0	1	0	1
		ST 1058	0	0	1	0	0	0	0	0	0	0	0	1
	Total CC14		0	0	1	0	0	0	0	0	0	1	0	2
	CC15	ST 717	2	0	0	0	0	0	0	0	0	0	0	2
		ST 1072	1	0	0	0	0	0	0	0	0	0	0	1
	Total CC15		3	0	0	0	0	0	0	0	0	0	0	3
	CC16	ST 1104	1	0	0	0	0	0	0	0	0	0	0	1
		ST 570	0	0	0	0	0	0	0	0	0	1	0	1
	Total CC16		1	0	0	0	0	0	0	0	0	1	0	2
	CC17	ST 473	1	0	0	0	0	0	0	0	0	0	0	1
		ST 1051	2	0	0	0	0	0	0	0	0	0	0	2
	Total CC17		3	0	0	0	0	0	0	0	0	0	0	3
	CC18	ST 587	0	0	0	0	0	0	0	0	0	1	0	1
		ST 1085	1	0	0	0	0	0	0	0	0	0	0	1
	Total CC18		1	0	0	0	0	0	0	0	0	1	0	2
	CC19	ST 80	1	0	0	1	0	0	0	0	0	0	0	2
		ST 732	1	0	0	0	0	0	0	0	0	0	0	1
	Total CC19		2	0	0	1	0	0	0	0	0	0	0	3
	Total all CCs		161	6	38	8	17	2	1	1	1	26	2	263
Singletons	S1	ST 466	1	0	0	0	0	0	0	0	0	0	0	1
	S2	ST 563	0	0	0	0	0	0	0	0	0	1	0	1
	S3	ST 715	2	0	0	0	0	0	0	0	0	0	0	2
	S4	ST 1033	0	0	1	0	0	0	0	0	0	0	0	1
	S5	ST 1088	1	0	0	0	0	0	0	0	0	0	0	1
	S6	ST 469	1	0	0	0	0	0	0	0	0	0	0	1
	S7	ST 77	1	0	0	0	0	0	0	0	0	0	0	1
	S8	ST 716	0	1	0	0	0	0	0	0	0	0	0	1
	S9	ST 1084	2	0	0	0	0	0	0	0	0	0	0	2
	S10	ST 1023	1	0	0	0	0	0	0	0	0	0	0	1
	S11	ST 1059	1	0	0	0	0	0	0	0	0	0	0	1
	S12	ST 552	0	0	0	0	0	0	0	0	0	1	0	1
	S13	ST 1093	1	0	0	0	0	0	0	0	0	0	0	1
	S14	ST 471	1	0	0	0	0	0	0	0	0	0	0	1
	S15	ST 542	0	0	0	0	1	0	0	0	0	0	0	1
	S16	ST 544	0	0	0	0	1	0	0	0	0	0	0	1
	S17	ST 548	0	0	1	0	0	0	0	0	0	0	0	1
	S18	ST 555	0	0	0	0	0	0	0	0	0	1	0	1
	S19	ST 571	0	0	0	0	0	0	0	0	0	1	0	1
	S20	ST 581	0	0	0	0	0	0	0	0	0	1	0	1
	S21	ST 1026	1	0	0	0	0	0	0	0	0	0	0	1
	S22	ST 1027	1	0	0	0	0	0	0	0	0	0	0	1
	S23	ST 1052	1	0	0	0	0	0	0	0	0	0	0	1
	S24	ST 1094	1	0	0	0	0	0	0	0	0	0	0	1
	S25	ST 1044	1	0	0	0	0	0	0	0	0	0	0	1
	S26	ST 1046	2	0	0	0	0	0	0	0	0	0	0	2
	S27	ST 1060	0	0	1	0	0	0	0	0	0	0	0	1
	S28	ST 1096	2	0	0	0	0	0	0	0	0	0	0	2
	S29	ST 1100	1	0	0	0	0	0	0	0	0	0	0	1
	S30	ST 731	1	0	0	0	0	0	0	0	0	0	0	1
	S31	ST 165	2	0	0	0	0	0	0	0	0	0	0	2
	S32	ST 460	1	0	0	0	0	0	0	0	0	0	0	1
	S33	ST 543	0	0	0	0	1	0	0	0	0	0	0	1
	S34	ST 559	0	0	0	0	0	0	0	0	0	1	0	1
	S35	ST 567	0	0	0	0	0	0	0	0	0	1	0	1
	S36	ST 568	0	0	0	0	0	0	0	0	0	1	0	1
	S37	ST 572	0	0	0	0	0	0	0	0	0	1	0	1
	S38	ST 704	1	0	0	0	0	0	0	0	0	0	0	1
	S39	ST 713	1	0	0	0	0	0	0	0	0	0	0	1
	S40	ST 1035	1	0	0	0	0	0	0	0	0	0	0	1
	Total Singletons		29	1	3	0	3	0	0	0	0	9	0	45
Total			190	7	41	8	20	2	1	1	1	35	2	308

## Sheet: EM_Disseminated CC_SLV
		ST	EM	Disseminated infection	Total
Clonal complexes (SLV threshold)	CC0	ST 565	0	0	0
		ST 584	0	0	0
		ST 347	10	7	17
		ST 171	5	4	9
		ST 475	1	0	1
		ST 707	1	0	1
		ST 1075	2	1	3
		ST 1071	11	0	11
		ST 263	2	1	3
		ST 711	0	1	1
		ST 289	2	0	2
		ST 1101	1	0	1
		ST 461	1	0	1
		ST 718	2	0	2
		ST 1103	0	1	1
		ST 472	0	1	1
		ST 714	1	0	1
		ST 73	1	3	4
		ST 479	2	1	3
		ST 564	0	0	0
		ST 569	0	0	0
		ST 566	0	0	0
	Total CC0		42	20	62
	CC1	ST 168	2	1	3
		ST 459	1	1	2
		ST 348	1	0	1
		ST 478	1	0	1
		ST 71	9	12	21
		ST 562	0	0	0
		ST 353	1	0	1
		ST 458	1	3	4
		ST 1064	0	1	1
		ST 75	3	2	5
		ST 708	1	0	1
		ST 554	3	0	3
		ST 733	1	0	1
		ST 1038	2	0	2
		ST 695	1	0	1
	Total CC1		27	20	47
	CC2	ST 467	12	0	12
		ST 465	2	1	3
		ST 701	0	1	1
		ST 204	1	0	1
		ST 539	0	1	1
		ST 1029	1	0	1
		ST 1034	1	0	1
		ST 705	1	0	1
		ST 1025	1	0	1
		ST 561	0	1	1
		ST 1066	1	0	1
		ST 1076	1	0	1
	Total CC2		21	4	25
	CC3	ST 710	4	2	6
		ST 712	1	0	1
		ST 1053	1	0	1
		ST 1055	0	1	1
		ST 1054	0	1	1
		ST 1080	5	0	5
		ST 1081	0	1	1
	Total CC3		11	5	16
	CC4	ST 335	4	2	6
		ST 541	0	0	0
		ST 547	0	1	1
		ST 557	0	0	0
		ST 560	0	0	0
		ST 582	0	0	0
	Total CC4		4	3	7
	CC5	ST 78	2	0	2
		ST 583	0	0	0
		ST 698	2	0	2
		ST 351	1	0	1
		ST 696	1	0	1
	Total CC5		6	0	6
	CC6	ST 463	2	3	5
		ST 468	1	0	1
		ST 474	1	1	2
		ST 1089	1	0	1
		ST 1090	2	0	2
	Total CC6		7	4	11
	CC7	ST 540	1	2	3
		ST 699	0	1	1
		ST 706	1	0	1
		ST 72	3	1	4
		ST 700	1	0	1
	Total CC7		6	4	10
	CC8	ST 476	10	2	12
		ST 556	0	0	0
		ST 703	1	0	1
		ST 1041	1	0	1
		ST 1042	1	0	1
	Total CC8		13	2	15
	CC9	ST 462	4	3	7
		ST 464	1	0	1
		ST 579	1	0	1
		ST 1045	1	0	1
	Total CC9		7	3	10
	CC10	ST 354	1	1	2
		ST 477	1	1	2
		ST 585	0	0	0
	Total CC10		2	2	4
	CC11	ST 480	1	0	1
		ST 470	1	0	1
		ST 1073	0	2	2
	Total CC11		2	2	4
	CC12	ST 349	2	0	2
		ST 709	1	0	1
		ST 558	0	0	0
	Total CC12		3	0	3
	CC13	ST 697	0	1	1
		ST 702	0	1	1
	Total CC13		0	2	2
	CC14	ST 553	0	0	0
		ST 1058	0	1	1
	Total CC14		0	1	1
	CC15	ST 717	2	0	2
		ST 1072	1	0	1
	Total CC15		3	0	3
	CC16	ST 1104	1	0	1
		ST 570	0	0	0
	Total CC16		1	0	1
	CC17	ST 473	1	0	1
		ST 1051	2	0	2
	Total CC17		3	0	3
	CC18	ST 587	0	0	0
		ST 1085	1	0	1
	Total CC18		1	0	1
	CC19	ST 80	1	1	2
		ST 732	1	0	1
	Total CC19		2	1	3
	Total all CCs		161	73	234
Singletons	S1	ST 466	1	0	1
	S2	ST 563	0	0	0
	S3	ST 715	2	0	2
	S4	ST 1033	0	1	1
	S5	ST 1088	1	0	1
	S6	ST 469	1	0	1
	S7	ST 77	1	0	1
	S8	ST 716	0	1	1
	S9	ST 1084	2	0	2
	S10	ST 1023	1	0	1
	S11	ST 1059	1	0	1
	S12	ST 552	0	0	0
	S13	ST 1093	1	0	1
	S14	ST 471	1	0	1
	S15	ST 542	0	1	1
	S16	ST 544	0	1	1
	S17	ST 548	0	1	1
	S18	ST 555	0	0	0
	S19	ST 571	0	0	0
	S20	ST 581	0	0	0
	S21	ST 1026	1	0	1
	S22	ST 1027	1	0	1
	S23	ST 1052	1	0	1
	S24	ST 1094	1	0	1
	S25	ST 1044	1	0	1
	S26	ST 1046	2	0	2
	S27	ST 1060	0	1	1
	S28	ST 1096	2	0	2
	S29	ST 1100	1	0	1
	S30	ST 731	1	0	1
	S31	ST 165	2	0	2
	S32	ST 460	1	0	1
	S33	ST 543	0	1	1
	S34	ST 559	0	0	0
	S35	ST 567	0	0	0
	S36	ST 568	0	0	0
	S37	ST 572	0	0	0
	S38	ST 704	1	0	1
	S39	ST 713	1	0	1
	S40	ST 1035	1	0	1
	Total Singletons		29	7	36
Total			190	80	270
